# Supplementary material for: New perspectives on body size and shape evolution in dinosaurs
Source: Biol Rev Camb Philos Soc. 2025 May 8;100(5):1829–60. doi: 10.1111/brv.70026 (PMC12407065; doi:10.1111/brv.70026)
Supplement: Supplementary file 2 — Appendix S2. Phylogenetic tree used in analyses. [file BRV-100-1829-s005.nex]

#NEXUS
[R-package APE, Mon Apr 29 23:38:45 2024]
BEGIN TAXA;
	DIMENSIONS NTAX = 53;
	TAXLABELS
		Scutellosaurus
		Gigantspinosaurus
		Stegosaurus
		Gastonia
		Denversaurus
		Euoplocephalus
		Hypsilophodon
		Tenontosaurus
		Dysalotosaurus
		Iguanodon
		Mantellisaurus
		Brachylophosaurus
		Edmontosaurus
		Stegoceras
		Protoceratops
		Chasmosaurus
		Triceratops
		Staurikosaurus
		Coelophysis
		Dilophosaurus
		Suchomimus
		Allosaurus
		Acrocanthosaurus
		Sinraptor
		Gorgosaurus
		Tyrannosaurus
		Struthiomimus
		Nothronychus
		Anzu
		Microraptor
		Velociraptor
		Archaeopteryx
		Yixianornis
		Plateosaurus
		Lufengosaurus
		Shunosaurus
		Patagosaurus
		Mamenchisaurus
		Omeisaurus
		Jobaria
		Dicraeosaurus
		Amargasaurus
		Apatosaurus
		Barosaurus
		Diplodocus
		Camarasaurus
		Atlasaurus
		Giraffatitan
		Paluxysaurus
		Neuquensaurus
		Rapetosaurus
		Patagotitan
		Marasuchus
	;
END;
BEGIN TREES;
	TRANSLATE
		1	Scutellosaurus,
		2	Gigantspinosaurus,
		3	Stegosaurus,
		4	Gastonia,
		5	Denversaurus,
		6	Euoplocephalus,
		7	Hypsilophodon,
		8	Tenontosaurus,
		9	Dysalotosaurus,
		10	Iguanodon,
		11	Mantellisaurus,
		12	Brachylophosaurus,
		13	Edmontosaurus,
		14	Stegoceras,
		15	Protoceratops,
		16	Chasmosaurus,
		17	Triceratops,
		18	Staurikosaurus,
		19	Coelophysis,
		20	Dilophosaurus,
		21	Suchomimus,
		22	Allosaurus,
		23	Acrocanthosaurus,
		24	Sinraptor,
		25	Gorgosaurus,
		26	Tyrannosaurus,
		27	Struthiomimus,
		28	Nothronychus,
		29	Anzu,
		30	Microraptor,
		31	Velociraptor,
		32	Archaeopteryx,
		33	Yixianornis,
		34	Plateosaurus,
		35	Lufengosaurus,
		36	Shunosaurus,
		37	Patagosaurus,
		38	Mamenchisaurus,
		39	Omeisaurus,
		40	Jobaria,
		41	Dicraeosaurus,
		42	Amargasaurus,
		43	Apatosaurus,
		44	Barosaurus,
		45	Diplodocus,
		46	Camarasaurus,
		47	Atlasaurus,
		48	Giraffatitan,
		49	Paluxysaurus,
		50	Neuquensaurus,
		51	Rapetosaurus,
		52	Patagotitan,
		53	Marasuchus
	;
	TREE * UNTITLED = [&R] ((((1:12.39,((2:14.03,3:17.545):14.29,(4:31.845,(5:94.53,6:84.84):6.64):17.02):14.29):1.41,((7:59.145,(8:59.2575,(9:13.285,(10:30.875,(11:17.075,(12:3.275,13:14.53):56.17):13.8):13.8):8.8975):8.8975):8.8975,(14:85.305,(15:18.05,(16:0.785,17:10.01):13.87):70.65):30.4625):8.8975):39.36,((18:1.925,(19:12.155,(20:7.9,(21:75.40333333,(((22:2.275,23:46.35):21.85,24:22.28):6.77666…
END;
