# Supplementary material for: New perspectives on body size and shape evolution in dinosaurs
Source: Biol Rev Camb Philos Soc. 2025 May 8;100(5):1829–60. doi: 10.1111/brv.70026 (PMC12407065; doi:10.1111/brv.70026)
Supplement: Supplementary file 3 — Table S2. Complete body segment length, volume, and centre of mass data for each primary model set. [file BRV-100-1829-s006.xlsx]

## Sheet: Contents
Workbook contents:
Summary of model data (this study)
Total body mass summaries	Total body mass estimates for all primary model variants
AP COM_GA range summary	Most posterior and most anterior centres of mass (relative to glenoacetabular distance) from the primary model variants
Spearman's - This study	Spearman's rank correlations - model sets from this study
Previous method summaries
Previous volumetric models	Body mass estimates from previous volumetric models
MASSTIMATEs	Body mass estimates derived from the stylopodial dimensions using MASSTIMATE (Campione, 2020)
Previous AP COM_GA ranges	Most posterior and most anterior centres of mass (relative to glenoacetabular distance) from previous studies
Spearman's - This study vs prev	Spearman's rank correlations - model sets from this study vs. previous methods of mass estimation
Raw model data
Allo Anterposterior CoMs	Segment centres of mass and whole body centre of mass calculations - Allometric model variants
Allo Anterposterior CoMs +mPPE
Allo Anterposterior CoMs - mPPE
Allo Dorsoventral CoMs
Allo Dorsoventral CoMs +mPPE
Allo Dorsoventral CoMs - mPPE
Iso Anterposterior CoMs	Segment centres of mass and whole body centre of mass calculations - Isometric model variants
Iso Dorsoventral CoMs
Hull volumes & expansions allo	Model dimensions, hull expansions, and body mass calculations
Hull expansions allo +mPPE
Hull expansions allo -mPPE
Hull volumes & expansions iso
+21% hulls
Macaulay et al. 2023 exp. Info
Segment lengths
Segment Mass % Pref Allo Models	Non-dimensionalised segment masses - Allometric model variants
Segment Mass % Bird Allo Models
Segment Mass % NAS Allo Models
Segment length_m^0.33 Pref Allo Models
Segment length_m^0.33 Bird Allo Models
Segment length_m^0.33 NAS Allo Models
Segment Mass % Pref Iso Models	Non-dimensionalised segment masses - Isometric model variants
Segment Mass % Bird Iso Models
Segment Mass % NAS Iso Models
Segment length_m^0.33 Pref Iso Models
Segment length_m^0.33 Bird Iso Models
Segment length_m^0.33 NAS Iso Models
Sources
Sources of previous models
Sources of limb circumferences
References

## Sheet: Total body mass summaries
PRIMARY MODEL SET MASSES (kg)	Marasuchus	Staurikosaurus	Coelophysis	Dilophosaurus	Suchomimus	Sinraptor	Allosaurus	Acrocanthosaurus	Gorgosaurus	Tyrannosaurus	Struthiomimus	Nothronychus	Anzu	Microraptor	Velociraptor	Archaeopteryx	Yixianornis	Plateosaurus	Lufengosaurus	Patagosaurus	Shunosaurus	Mamenchisaurus	Omeisaurus	Jobaria	Apatosaurus	Diplodocus	Barosaurus	Dicraeosaurus	Amargasaurus	Camarasaurus	Atlasaurus	Giraffatitan	Paluxysaurus	Rapetosaurus (hypothetical adult)	Neuquensaurus	Patagotitan	Scutellosaurus	Gigantspinosaurus	Stegosaurus	Gastonia	Denversaurus	Euoplocephalus	Hypsilophodon	Tenontosaurus	Dysalotosaurus	Mantellisaurus	Iguanodon	Brachylophosaurus	Edmontosaurus
Preferred allometric	0.23151	22.373	16.2226	554.655	6149.58	2675.64	1281.84	9173.92	4696.57	9192.54	591.76	1056.47	338.114	0.885281	12.6598	0.189458	0.134832	769.395	797.478	16039.9	3789.7	14817.4	14470.9	26314.6	46427.8	19841.9	28094.8	8746.48	5679.56	24151.7	30611.8	47188.3	18315.9	17738.6	2660.19	81751.5	3.54648	1769.35	2062.69	571.894	2787.34	3256.02	24.8304	359.007	62.6125	1090	6213.26	3375.61	5576.99
NAS allometric	0.255454	26.459	18.0853	631.154	6710.16	3252.52	1487.54	10218.5	5437.58	10919.4	690.424	1172	441.703	1.05317	15.408	0.228492	0.136092	853.027	902.478	16832.7	4044.95	18148.7	18172.8	29113.8	56415	22667.2	35059.4	9291.18	6115.38	26966.9	31726.5	52687.2	20869.8	21419.4	2822.35	95664.5	3.80731	1826.11	2123.35	606.408	2975.89	3407.3	27.7455	391.397	73.4236	1229.38	6886.74	3663.69	6128.64
Bird allometric	0.245926	21.9767	16.8597	532.73	5610.83	2397.89	1171.99	8458.42	4228.16	8023.75	517.743	998.682	306.838	0.949121	12.4934	0.206338	0.134832	719.055	740.987	12472.3	3170.97	12515.8	12066.9	18915.3	38004.9	16941.3	22379.2	7031.72	4627.36	19391.6	23079.7	35418.2	15454.7	14349.1	2192.87	66164.1	3.78948	1596.23	1814.79	556.612	2557.5	3034.67	24.5507	339.639	60.2131	984.805	5375.15	2856.31	4571.35
Preferred isometric	0.25205	21.8781	16.5698	493.842	5260.29	2360.87	1152.85	8364.09	3885.52	7925.95	505.769	876.076	301.525	0.934578	12.8049	0.20391	0.139503	675.541	706.004	12315.3	3064.14	13394.7	13146.7	20036.7	40446.2	17292.9	26321.9	6918.92	4610.41	18830.1	21422.3	34479.4	14860	14793.4	2251.95	67724.5	3.6604	1456.39	1675.67	490.242	2231.65	2606.39	24.1315	313.997	60.4807	963.348	4960.03	2828.59	4658.01
NAS isometric	0.278995	25.0381	18.2361	544.34	5672.84	2721.39	1293.43	9152.81	4290.79	9071.77	561.257	964.212	363.005	1.09375	14.943	0.24871	0.150434	729.313	781.263	13165.3	3331.66	17081.9	17254.1	23122.5	52065.7	20408.1	34277.8	7498.38	5071.96	21933.8	22626.2	40686.2	17669.5	18876.9	2420.48	84187.2	3.90589	1514.33	1737.66	518.468	2351.7	2700.73	26.3785	335.703	67.6642	1052.98	5372.8	2943.46	4867.35
Bird isometric	0.258093	22.9213	17.7454	531.328	5652.25	2477.8	1220.89	8888.33	4177.13	8363.38	530.319	965.577	319.832	0.995944	13.3543	0.216386	0.139503	726.689	757.296	12664.9	3197.74	14077.5	13751.1	20162.3	42624.4	18321.4	27022.3	7200.79	4763.8	19898.9	22401.7	36036.4	15867.1	15586.8	2306.54	71570.9	3.93645	1552.99	1781.03	537.085	2430.31	2856.29	25.4376	338.125	63.5983	1020	5299.11	2872.14	4699.1
LOWER ALLOMETRIC mPPE MASSES (kg)
Preferred allometric	0.184913	18.1058	12.6871	460.142	4998.91	2188.88	1037.92	7274.03	3927.96	7579.46	483.765	903.224	279.004	0.700564	9.93449	0.142102	0.107938	625.706	648.086	13039.6	3117.75	12386.7	12236.4	21676.5	39112.2	16294.8	22797.3	7188.58	4645.62	20466.3	25678.5	40124.2	15562.7	15225.2	2115.82	68654.2	2.86665	1496.06	1738.31	489.989	2389.04	2789.34	19.9685	297.286	49.1122	876.703	5162.41	2778.48	4514.36
NAS allometric	0.204123	21.3603	14.2614	520.939	5428.78	2632.53	1201.94	8082.85	4505.5	8891.65	559.44	993.613	359.09	0.834902	12.1814	0.182939	0.113558	692.964	733.28	13644.6	3319.51	14822.7	14935.1	23733.9	46347.2	18370.7	27849.5	7609.05	5009.22	22535	26520.5	44116.5	17444.8	17909	2245.87	78720.6	3.08476	1543.18	1788.56	518.144	2543.67	2911.19	22.2858	323.331	57.5733	989.092	5689.83	3004.4	4944.77
Bird allometric	0.186014	16.9531	12.7392	424.538	4372.13	1880.17	901.477	6419.11	3366.54	6294.8	398.49	815.322	237.217	0.719222	9.29681	0.154979	0.107938	557.807	575.575	9757.68	2518.52	10135.1	9908.48	15230.8	30892.4	13296.6	17692.2	5502.9	3640.71	15809.2	18765.8	29552.8	12737.7	12008.7	1674.2	53706.7	2.95626	1302.17	1468.32	461.441	2117.48	2511.76	18.8694	268.777	44.6154	750.308	4289.12	2241	3507.79
% of primary	0.798729	0.809271	0.782065	0.8296	0.812887	0.81808	0.809705	0.792903	0.836346	0.824523	0.817501	0.854946	0.825175	0.791347	0.784727	0.750046	0.800536	0.813244	0.81267	0.812948	0.822691	0.835955	0.845586	0.823747	0.84243	0.82123	0.811443	0.821883	0.817954	0.847404	0.838844	0.8503	0.849686	0.85831	0.795366	0.839792	0.80831	0.845541	0.842739	0.856783	0.857104	0.856672	0.804197	0.828078	0.784383	0.804313	0.83087	0.823104	0.809463
% of primary	0.799061	0.8073	0.78856	0.825375	0.809039	0.809382	0.808002	0.791001	0.828584	0.814302	0.810284	0.847792	0.812966	0.792751	0.79059	0.800635	0.834423	0.81236	0.812518	0.810601	0.820655	0.816735	0.821839	0.815211	0.821541	0.810453	0.794351	0.818954	0.819117	0.835654	0.835908	0.83733	0.83589	0.836111	0.795746	0.822881	0.810221	0.845067	0.84233	0.854448	0.85476	0.854397	0.803222	0.826095	0.784125	0.804548	0.826201	0.820047	0.806829
% of primary	0.756383	0.77141	0.755603	0.796909	0.779231	0.784092	0.769188	0.758902	0.796219	0.78452	0.769669	0.816398	0.7731	0.757777	0.744138	0.751089	0.800536	0.77575	0.776769	0.782346	0.794243	0.809784	0.821128	0.805209	0.812853	0.784864	0.790566	0.782582	0.786781	0.815262	0.813086	0.834395	0.824193	0.836896	0.763473	0.81172	0.780121	0.815777	0.809085	0.829017	0.827951	0.827687	0.768589	0.791359	0.740958	0.761885	0.797954	0.78458	0.767342
MinPreferredErrorBar	0.750046
MinNASErrorBar	0.784125
MinBirdErrorBar	0.740958
MaxPreferredErrorBar	0.85831
MaxNASErrorBar	0.85476
MaxBirdErrorBar	0.836896
UPPER ALLOMETRIC mPPE MASSES (kg)
Preferred allometric	0.278106	26.6402	19.758	649.168	7314.32	3170.69	1527.87	11109.3	5472.73	10854.1	699.755	1210.7	397.542	1.07	15.3851	0.236814	0.161726	913.084	947.447	19094.2	4473.55	17560.4	17059.2	31206.6	54432.2	23645.9	33952.4	10337.7	6713.5	28092.9	35628	54736.3	21296.7	20603.3	3210.65	95662.5	4.2263	2043.52	2388.11	653.799	3187.02	3723.31	29.6923	420.728	76.1128	1303.93	7274.66	3972.74	6639.61
NAS allometric	0.306784	31.5576	21.9093	741.37	7991.55	3872.51	1773.15	12354.2	6369.67	12947.1	821.408	1350.39	524.317	1.27144	18.6346	0.274046	0.158625	1013.09	1071.68	20020.8	4770.39	21474.8	21410.5	34493.7	66482.8	26963.7	42269.3	10973.3	7221.55	31398.7	36932.6	61257.8	24294.7	24929.8	3398.83	112608	4.52986	2109.03	2458.13	694.671	3408.11	3903.41	33.2052	459.462	89.274	1469.66	8083.65	4322.98	7312.52
Bird allometric	0.305838	27.0004	20.9801	641.292	6871.35	2926.16	1444.95	10536.6	5097.65	9801.8	637.765	1183.8	376.777	1.17902	15.69	0.257698	0.161726	881.444	908.532	15300	3846.96	15260.4	14627.3	23041.5	45937.1	20877.6	27802.8	8615.06	5631.28	23285.5	27651.9	42065.6	18469.2	17113.8	2727.36	79703.1	4.62271	1895.11	2167.13	652.845	3006.39	3565.41	30.2419	410.998	75.82	1221.01	6489.75	3481.13	5649.42
% of primary (preferred)	1.20127	1.19073	1.21793	1.1704	1.1894	1.18502	1.19193	1.21097	1.16526	1.18075	1.1825	1.14598	1.17576	1.20865	1.21527	1.24995	1.19946	1.18676	1.18805	1.19042	1.18045	1.18512	1.17886	1.18591	1.1724	1.19171	1.2085	1.18193	1.18205	1.16318	1.16387	1.15995	1.16274	1.1615	1.20693	1.17016	1.19169	1.15496	1.15776	1.14322	1.14339	1.14351	1.1958	1.17192	1.21562	1.19627	1.17083	1.1769	1.19054
% of primary (NAS)	1.20094	1.1927	1.21144	1.17463	1.19096	1.19062	1.192	1.209	1.17142	1.1857	1.18972	1.15221	1.18703	1.20725	1.20941	1.19937	1.16558	1.18764	1.18748	1.1894	1.17935	1.18327	1.17816	1.18479	1.17846	1.18955	1.20565	1.18105	1.18088	1.16435	1.16409	1.16267	1.16411	1.16389	1.20425	1.17712	1.18978	1.15493	1.15767	1.14555	1.14524	1.1456	1.19678	1.17391	1.21588	1.19545	1.1738	1.17995	1.19317
% of primary (Bird)	1.24362	1.22859	1.2444	1.20378	1.22466	1.22031	1.23291	1.24569	1.20564	1.2216	1.23182	1.18536	1.22793	1.24222	1.25586	1.24891	1.19946	1.22584	1.22611	1.22672	1.21318	1.2193	1.21218	1.21814	1.20871	1.23235	1.24235	1.22517	1.21695	1.2008	1.1981	1.18768	1.19505	1.19268	1.24374	1.20463	1.21988	1.18724	1.19415	1.17289	1.17552	1.17489	1.23181	1.2101	1.2592	1.23985	1.20736	1.21875	1.23583
MinPreferredErrorBar	1.14322
MinNASErrorBar	1.14524
MinBirdErrorBar	1.17026
MaxPreferredErrorBar	1.24995
MaxNASErrorBar	1.21588
MaxBirdErrorBar	1.2592
Taxon	Marasuchus	Staurikosaurus	Coelophysis	Dilophosaurus	Suchomimus	Sinraptor	Allosaurus	Acrocanthosaurus	Gorgosaurus	Tyrannosaurus	Struthiomimus	Nothronychus	Anzu	Microraptor	Velociraptor	Archaeopteryx	Yixianornis	Plateosaurus	Lufengosaurus	Patagosaurus	Shunosaurus	Mamenchisaurus	Omeisaurus	Jobaria	Apatosaurus	Diplodocus	Barosaurus	Dicraeosaurus	Amargasaurus	Camarasaurus	Atlasaurus	Giraffatitan	Paluxysaurus	Rapetosaurus	Neuquensaurus	Patagotitan	Scutellosaurus	Gigantspinosaurus	Stegosaurus	Gastonia	Denversaurus	Euoplocephalus	Hypsilophodon	Tenontosaurus	Dysalotosaurus	Mantellisaurus	Iguanodon	Brachylophosaurus	Edmontosaurus
Maximum mass	0.306784	31.5576	21.9093	741.37	7991.55	3872.51	1773.15	12354.2	6369.67	12947.1	821.408	1350.39	524.317	1.27144	18.6346	0.274046	0.161726	1013.09	1071.68	20020.8	4770.39	21474.8	21410.5	34493.7	66482.8	26963.7	42269.3	10973.3	7221.55	31398.7	36932.6	61257.8	24294.7	24929.8	3398.83	112608	4.62271	2109.03	2458.13	694.671	3408.11	3903.41	33.2052	459.462	89.274	1469.66	8083.65	4322.98	7312.52
Median mass	0.253752	22.6472	17.3025	538.535	5662.54	2654.08	1251.37	9020.57	4398.14	8981.71	560.348	996.148	348.602	0.972532	13.0796	0.211362	0.137798	728.001	769.279	13405	3325.58	14820	14549.1	23082	46142.2	19106.3	27826.1	7553.71	5040.59	22234.4	26099.5	41375.9	17557.2	17426.2	2363.51	79211.8	3.7984	1574.61	1801.68	546.849	2550.58	2972.93	25.134	338.882	63.1054	1036.49	5532.49	2973.93	4906.06
Mean mass	0.248984	23.522	17.1712	560.458	6002.75	2713.09	1291.32	9169.35	4621.32	9155.47	583.158	1040.84	353.747	0.973916	13.5655	0.211823	0.137226	763.093	797.508	14528.9	3553.82	15139.7	14919.9	23920.7	46599	19576.8	28793.2	8076.17	5310.86	22730.1	26920.4	43195.8	17736.9	17546.1	2502.26	79676.5	3.74438	1675.37	1933.65	562.633	2665.51	3105.49	25.6114	354.871	65.0417	1079.27	5924.71	3195.04	5255.83
Minimum mass	0.184913	16.9531	12.6871	424.538	4372.13	1880.17	901.477	6419.11	3366.54	6294.8	398.49	815.322	237.217	0.700564	9.29681	0.142102	0.107938	557.807	575.575	9757.68	2518.52	10135.1	9908.48	15230.8	30892.4	13296.6	17692.2	5502.9	3640.71	15809.2	18765.8	29552.8	12737.7	12008.7	1674.2	53706.7	2.86665	1302.17	1468.32	461.441	2117.48	2511.76	18.8694	268.777	44.6154	750.308	4289.12	2241	3507.79
[truncated: 4 more columns]

## Sheet: AP CoM_GA range summary
Taxon (this study)	Marasuchus	Staurikosaurus	Coelophysis	Dilophosaurus	Suchomimus	Sinraptor	Allosaurus	Acrocanthosaurus	Gorgosaurus	Tyrannosaurus	Struthiomimus	Nothronychus	Anzu	Microraptor	Velociraptor	Archaeopteryx	Yixianornis	Plateosaurus	Lufengosaurus	Patagosaurus	Shunosaurus	Mamenchisaurus	Omeisaurus	Jobaria	Apatosaurus	Diplodocus	Barosaurus	Dicraeosaurus	Amargasaurus	Camarasaurus	Atlasaurus	Giraffatitan	Paluxysaurus	Rapetosaurus	Neuquensaurus	Patagotitan	Scutellosaurus	Gigantspinosaurus	Stegosaurus	Gastonia	Denversaurus	Euoplocephalus	Hypsilophodon	Tenontosaurus	Dysalotosaurus	Mantellisaurus	Iguanodon	Brachylophosaurus	Edmontosaurus
Most anterior APCoM/GA	0.405938	0.397082	0.353965	0.47782	0.243154	0.403982	0.345485	0.333337	0.380856	0.345099	0.253761	0.433483	0.371275	0.348899	0.36345	0.65415	0.66729	0.363101	0.403209	0.411881	0.494423	1.17642	1.3659	0.600937	0.855159	0.59201	1.04705	0.381087	0.483021	0.624433	0.495531	0.882459	0.843697	1.12924	0.366031	0.780015	0.270336	0.430038	0.392038	0.446715	0.479826	0.390051	0.346892	0.362923	0.186306	0.275719	0.374805	0.350025	0.304902
Most posterior APCoM/GA	0.290192	0.276214	0.0982022	0.383054	0.148785	0.284184	0.190805	0.0577815	0.263786	0.198903	0.148831	0.341418	0.244936	0.167019	0.147236	0.507157	0.624937	0.230021	0.250051	0.222891	0.330748	0.498095	0.58467	0.319495	0.377342	0.251932	0.307654	0.239762	0.275725	0.381718	0.403675	0.53332	0.478458	0.566169	0.079588	0.346179	0.050517	0.320297	0.297524	0.360278	0.419295	0.324597	0.207236	0.264421	1.26011e-06	0.101523	0.276729	0.21797	0.147878
[truncated: 4 more columns]

## Sheet: Spearman's - This study
Spearman's rank correlations - model sets from this study
Test - Body Mass	Spearman's Rho	p-value
Preferred Allometric vs. NAS Allometric	0.999113	2.2e-16
Preferred Allometric vs. Bird Allometric	0.999113	2.2e-16
Preferred Allometric vs. Preferred Isometric	0.999032	2.2e-16
Preferred Allometric vs. NAS Isometric	0.998549	2.2e-16
Preferred Allometric vs. Bird Isometric	0.999113	2.2e-16
NAS Allometric vs. Bird Allometric	0.998549	2.2e-16
NAS Allometric vs. Preferred Isometric	0.999516	2.2e-16
NAS Allometric vs. NAS Isometric	0.999516	2.2e-16
NAS Allometric vs. Bird Isometric	0.999194	2.2e-16
Bird Allometric vs. Preferred Isometric	0.998871	2.2e-16
Bird Allometric vs. Bird Isometric	0.999436	2.2e-16
Bird Allometric vs. NAS Isometric	0.998146	2.2e-16
Bird Isometric vs. Preferred Isometric	0.999516	2.2e-16
Bird Isometric vs. NAS Isometric	0.999194	2.2e-16
NAS Isometric vs. Preferred Isometric	0.999516	2.2e-16
Test - AP CoM/GA	Spearman's Rho	p-value
Preferred Allometric vs. NAS Allometric	0.931947	2.2e-16
Preferred Allometric vs. Bird Allometric	0.981938	2.2e-16
Preferred Allometric vs. Preferred Isometric	0.963312	2.2e-16
Preferred Allometric vs. NAS Isometric	0.908079	2.2e-16
Preferred Allometric vs. Bird Isometric	0.951943	2.2e-16
NAS Allometric vs. Bird Allometric	0.932753	2.2e-16
NAS Allometric vs. Preferred Isometric	0.963071	2.2e-16
NAS Allometric vs. NAS Isometric	0.98081	2.2e-16
NAS Allometric vs. Bird Isometric	0.975649	2.2e-16
Bird Allometric vs. Preferred Isometric	0.969198	2.2e-16
Bird Allometric vs. Bird Isometric	0.970408	2.2e-16
Bird Allometric vs. NAS Isometric	0.9234	2.2e-16
Bird Isometric vs. Preferred Isometric	0.990082	2.2e-16
Bird Isometric vs. NAS Isometric	0.978552	2.2e-16
NAS Isometric vs. Preferred Isometric	0.972182	2.2e-16
Test - DV CoM/GA	Spearman's Rho	p-value
Preferred Allometric vs. NAS Allometric	0.82648	2.2e-16
Preferred Allometric vs. Bird Allometric	0.673117	1.029e-07
Preferred Allometric vs. Preferred Isometric	0.805354	2.2e-16
Preferred Allometric vs. NAS Isometric	0.582729	7.163e-06
Preferred Allometric vs. Bird Isometric	0.625464	1.053e-06
NAS Allometric vs. Bird Allometric	0.865909	2.2e-16
NAS Allometric vs. Preferred Isometric	0.953153	2.2e-16
NAS Allometric vs. NAS Isometric	0.876955	2.2e-16
NAS Allometric vs. Bird Isometric	0.858813	2.2e-16
Bird Allometric vs. Preferred Isometric	0.917594	2.2e-16
Bird Allometric vs. Bird Isometric	0.973311	2.2e-16
Bird Allometric vs. NAS Isometric	0.91324	2.2e-16
Bird Isometric vs. Preferred Isometric	0.92985	2.2e-16
Bird Isometric vs. NAS Isometric	0.96944	2.2e-16
NAS Isometric vs. Preferred Isometric	0.912756	2.2e-16
Test - AP CoM/Mass^0.33	Spearman's Rho	p-value
Preferred Allometric vs. NAS Allometric	0.89413	2.2e-16
Preferred Allometric vs. Bird Allometric	0.980568	2.2e-16
Preferred Allometric vs. Preferred Isometric	0.93872	2.2e-16
Preferred Allometric vs. NAS Isometric	0.871714	2.2e-16
Preferred Allometric vs. Bird Isometric	0.929689	2.2e-16
NAS Allometric vs. Bird Allometric	0.895339	2.2e-16
NAS Allometric vs. Preferred Isometric	0.944848	2.2e-16
NAS Allometric vs. NAS Isometric	0.97194	2.2e-16
NAS Allometric vs. Bird Isometric	0.955975	2.2e-16
Bird Allometric vs. Preferred Isometric	0.948234	2.2e-16
Bird Allometric vs. Bird Isometric	0.951943	2.2e-16
Bird Allometric vs. NAS Isometric	0.893646	2.2e-16
Bird Isometric vs. Preferred Isometric	0.992179	2.2e-16
Bird Isometric vs. NAS Isometric	0.976617	2.2e-16
NAS Isometric vs. Preferred Isometric	0.96678	2.2e-16
Test - DV CoM/Mass^0.33	Spearman's Rho	p-value
Preferred Allometric vs. NAS Allometric	0.899613	2.2e-16
Preferred Allometric vs. Bird Allometric	0.906547	2.2e-16
Preferred Allometric vs. Preferred Isometric	0.927431	2.2e-16
Preferred Allometric vs. NAS Isometric	0.857684	2.2e-16
Preferred Allometric vs. Bird Isometric	0.889292	2.2e-16
NAS Allometric vs. Bird Allometric	0.959684	2.2e-16
NAS Allometric vs. Preferred Isometric	0.983148	2.2e-16
NAS Allometric vs. NAS Isometric	0.985728	2.2e-16
NAS Allometric vs. Bird Isometric	0.972182	2.2e-16
Bird Allometric vs. Preferred Isometric	0.959442	2.2e-16
Bird Allometric vs. Bird Isometric	0.986454	2.2e-16
Bird Allometric vs. NAS Isometric	0.952185	2.2e-16
Bird Isometric vs. Preferred Isometric	0.979681	2.2e-16
Bird Isometric vs. NAS Isometric	0.979036	2.2e-16
NAS Isometric vs. Preferred Isometric	0.977342	2.2e-16

## Sheet: Previous volumetric models
Taxon	Marasuchus	Staurikosaurus	Coelophysis	Dilophosaurus	Suchomimus	Sinraptor	Allosaurus	Acrocanthosaurus	Gorgosaurus	Tyrannosaurus	Struthiomimus	Nothronychus	Anzu	Microraptor	Velociraptor	Archaeopteryx	Yixianornis	Plateosaurus	Lufengosaurus	Patagosaurus	Shunosaurus	Mamenchisaurus	Omeisaurus	Jobaria	Apatosaurus	Diplodocus	Barosaurus	Dicraeosaurus	Amargasaurus	Camarasaurus	Atlasaurus	Giraffatitan	Paluxysaurus	Rapetosaurus (hypothetical adult)	Neuquensaurus	Patagotitan	Scutellosaurus	Gigantspinosaurus	Stegosaurus	Gastonia	Denversaurus	Euoplocephalus	Hypsilophodon	Tenontosaurus	Dysalotosaurus	Mantellisaurus	Iguanodon	Brachylophosaurus	Edmontosaurus
21% expansion (kg)	0.179542	15.9461	12.0494	388.676	3866.96	1717.65	813.609	5794.91	2969.87	5663.84	352	716.51	214.506	0.700495	8.81279	0.152712	0.110654	495.427	512.24	8494.42	2213.81	8939.24	8745	13322.9	26709.4	11538	15884.1	4751.31	3238.77	13495.8	15835.4	25144.7	10994.3	10421.9	1488.41	46015.6	2.81933	1157.55	1292.71	417.277	1864.87	2208.02	17.7012	241.53	40.555	667.097	3749.53	1974.52	3103.98
21% expansion/this study min model mass	0.970953	0.9406	0.949732	0.915528	0.884455	0.913564	0.902529	0.902758	0.882172	0.899766	0.883333	0.878806	0.904264	0.999902	0.947936	1.07466	1.02516	0.888169	0.889962	0.870537	0.87901	0.882012	0.882577	0.874732	0.864595	0.867742	0.897801	0.863419	0.889598	0.853666	0.843842	0.850842	0.863133	0.867868	0.889027	0.856793	0.983493	0.888938	0.880396	0.904292	0.880704	0.879073	0.938089	0.898628	0.908992	0.889097	0.874195	0.881089	0.884882
21% expansion/this study max model mass	0.58524	0.5053	0.549966	0.524267	0.483881	0.443551	0.458851	0.469064	0.466251	0.437461	0.428532	0.530595	0.409116	0.550946	0.472927	0.55725	0.684205	0.489027	0.47798	0.42428	0.464072	0.416267	0.408445	0.386241	0.40175	0.42791	0.375783	0.432988	0.448487	0.42982	0.428764	0.410474	0.452538	0.418052	0.437918	0.408633	0.609887	0.548852	0.525889	0.600683	0.547188	0.565663	0.533085	0.52568	0.454276	0.453912	0.46384	0.45675	0.424475
min %	0.375783
max %	1.07466
Overlap?	No	No	No	No	No	No	No	No	No	No	No	No	No	No	No	Yes	Yes	No	No	No	No	No	No	No	No	No	No	No	No	No	No	No	No	No	No	No	No	No	No	No	No	No	No	No	No	No	No	No	No
% overlap	0.0576923
3D-Slicing (kg)		25.9323	12.1	313	3340.32	1923.77	963	4760	2550	9360	311.093							461.672		7880	2160	8150.04	6730	22400	16400	11900	15800	4350		12300		26300					3		1821			1966	18.5	216			3790		4994
Source		Henderson, 2023*	Henderson, 2023		Henderson, 2018**	Henderson & Snively 2004**	Henderson, 2023	Henderson, 2023	Henderson, 2023	Henderson, 2023	Henderson, 2023							Henderson, 2006 **		Henderson, 2013	Henderson, 2013	Henderson, 2013	Henderson, 2013	Henderson, 2013	Henderson, 2013	Henderson, 2013	Henderson, 2013	Henderson, 2013		Henderson, 2013		Henderson, 2013					Maidment et al., 2014b		Maidment et al., 2014b			Maidment et al., 2014b	Henderson, 2003	Bishop et al., 2020			Henderson, 1999		Henderson, 2003
3D-Slicing/this study min model mass		1.52965	0.953724	0.737273	0.764002	1.02319	1.06825	0.741535	0.757454	1.48694	0.780679							0.827655		0.807569	0.857646	0.804143	0.679216	1.4707	0.530875	0.894964	0.893048	0.790492		0.778026		0.889933					1.04652		1.24019			0.782718	0.980422	0.803642			0.883631		1.42369
3D-Slicing/this study max model mass		0.821746	0.552277	0.422191	0.417981	0.496775	0.543103	0.385295	0.400335	0.722943	0.378731							0.455707		0.393591	0.452793	0.379517	0.314332	0.649394	0.24668	0.441334	0.373794	0.396416		0.391735		0.429333					0.64897		0.740806			0.503662	0.557141	0.470115			0.468847		0.682939
min %	0.24668
max %	1.52965
Overlap?		Yes	No	No	No	Yes	Yes	No	No	Yes	No							No		No	No	No	No	Yes	No	No	No	No		No		No					Yes		Yes			No	No	No			No		Yes
% overlap	0.258065
Are our models heavier?		No	Yes	Yes	Yes	No	No	Yes	Yes	No	Yes							Yes		Yes	Yes	Yes	Yes	No	Yes	Yes	Yes	Yes		Yes		Yes					No		No			Yes	Yes	Yes			Yes		No
Are slicing models <90% of our minimum masses?		No	No	Yes	Yes	No	No	Yes	Yes	No	Yes							Yes		Yes	Yes	Yes	Yes	No	Yes	Yes	Yes	Yes		Yes		Yes					No		No			Yes	No	Yes			Yes		No
% of taxa where our minimum mass is heavier than slicing models	0.741935
% of taxa where slicing <90% of our minimum masses	0.677419
*Scaled from Herrerasaurus to match body length of our model
**Scaled to match body length of our model
Hooping
Source	Allen et al. 2013	Allen et al. 2013	Allen et al. 2013	Allen et al. 2013			Allen et al. 2013	Bates et al. 2009a		Allen et al. 2013	Allen et al. 2013			Allen et al. 2013	Allen et al. 2013		Allen et al. 2013	Allen et al. 2013														Gunga et al. 2008
Min (kg)	0.194	14.2	11.7	298			895	5569.56		7500	394			0.832	9.89		0.136	484														38000
Max (kg)	0.382	28.3	24.9	625			1340	7026.64		14000	741			1.59	18.3		0.266	1020														38000
Overlap?	Yes	Yes	Yes	Yes			Yes	Yes		Yes	Yes			Yes	Yes		Yes	Yes														Yes
Hooping min/this study min model mass	1.04914	0.837606	0.922196	0.70194			0.992815	0.867653		1.19146	0.988732			1.18761	1.06381		1.25998	0.867683														1.28584
Hooping max/this study max model mass	1.24518	0.896772	1.1365	0.843034			0.755719	0.568766		1.08133	0.902109			1.25055	0.982045		1.64475	1.00682														0.620329
[truncated: 4 more columns]

## Sheet: MASSTIMATEs
Taxon	Staurikosaurus	Coelophysis	Dilophosaurus	Suchomimus	Allosaurus	Acrocanthosaurus	Gorgosaurus	Tyrannosaurus	Struthiomimus	Nothronychus	Velociraptor	Plateosaurus	Omeisaurus	Jobaria	Apatosaurus	Diplodocus	Barosaurus	Dicraeosaurus	Amargasaurus	Atlasaurus	Giraffatitan	Paluxysaurus	Neuquensaurus	Scutellosaurus	Gigantspinosaurus	Stegosaurus	Hypsilophodon	Tenontosaurus	Dysalotosaurus	Mantellisaurus	Iguanodon	Brachylophosaurus	Edmontosaurus	Stegoceras	Protoceratops	Chasmosaurus	Triceratops
HC (mm)	_	_	_	_	_	_	_	_	_	_	_	_	495.54	412	640	460	440	337	380	565	654	451	300.04	_	235	280	_	133	_	137	337.5	221	250.5	_	57	250	417
FC (mm)	69	49	178.5	400	258	419	378	526	209.316	273	60	209	540.32	580	845	563	540	555	530	690	730	509	441.6	35.3	278	337	82	197	102	281	490	440	512.3	60.5	85	345	518
MASSTIMATE prediction (kg)	23.1717	9.0421	316.109	2905.7	870.309	3301.11	2487.17	6168.96	489.768	1016.6	15.7791	487.738	15330.7	13611.4	41268.7	14813.1	13163.5	10163.3	10737.1	25983.3	34003.1	12438.1	6118.11	3.6704	2220.86	3689.15	37.2442	660.309	67.8663	1264.73	8268.26	4458.36	6826.72	16.1432	64.9958	3338.68	11567.7
MASSTIMATE Lower mPPE (kg)	17.2328	6.7246	235.091	2160.97	647.249	2455.03	1849.71	4587.86	364.24	756.044	11.7349	362.731	11401.4	10122.8	30691.5	11016.5	9789.72	7558.41	7985.18	19323.8	25288.1	9250.19	4550.04	2.7297	1651.65	2743.62	27.6985	491.072	50.4722	940.576	6149.11	3315.68	5077.03	12.0057	48.3374	2482.98	8602.9
MASSTIMATE Upper mPPE (kg)	29.1106	11.3596	397.128	3650.43	1093.37	4147.18	3124.63	7750.07	615.295	1277.15	19.8233	612.745	19259.9	17100	51845.9	18609.7	16537.3	12768.1	13489	32642.9	42718.1	15625.9	7686.18	4.6111	2790.07	4634.68	46.7899	829.546	85.2604	1588.88	10387.4	5601.04	8576.4	20.2807	81.6542	4194.39	14532.5
Does MASSTIMATE mPPE overlap with this study's mass range?	Yes	No	No	No	Yes	No	No	Yes	Yes	Yes	Yes	Yes	Yes	Yes	Yes	Yes	No	Yes	No	Yes	Yes	Yes	No	Yes	Yes	No	Yes	No	Yes	Yes	Yes	Yes	Yes	Yes	Yes	No	Yes
mPPE Theropod % overlap	0.545455
mPPE Sauropodomorph % overlap	0.75
mPPE Ornithischian % overlap	0.785714
mPPE all taxa % overlap	0.702703

## Sheet: Previous AP COM_GA ranges
Allen et al. 2013	Marasuchus	Staurikosaurus	Coelophysis	Dilophosaurus	Allosaurus	Tyrannosaurus	Struthiomimus	Anzu	Microraptor	Velociraptor	Archaeopteryx	Yixianornis	Plateosaurus	Lufengosaurus	Patagosaurus	Mamenchisaurus	Jobaria	Apatosaurus	Diplodocus	Barosaurus	Dicraeosaurus	Amargasaurus	Camarasaurus	Giraffatitan	Paluxysaurus	Rapetosaurus	Neuquensaurus	Stegosaurus	Euoplocephalus	Chasmosaurus
Most anterior APCoM/GA	0.428696	0.416667	0.437352	0.524031	0.367742	0.447253	0.265812	0.414634	0.475591	0.441379	0.656923	0.8875	0.369231
Most posterior APCoM/GA	0.0454783	-0.00896552	-0.0680851	0.143411	-0.0174194	0.0615385	0.00832479	0.15813	0.164567	0.0865517	0.369231	0.74375	-0.00373077
Bates et al. 2016	Marasuchus	Staurikosaurus	Coelophysis	Dilophosaurus	Allosaurus	Tyrannosaurus	Struthiomimus	Anzu	Microraptor	Velociraptor	Archaeopteryx	Yixianornis	Plateosaurus	Lufengosaurus	Patagosaurus	Mamenchisaurus	Jobaria	Apatosaurus	Diplodocus	Barosaurus	Dicraeosaurus	Amargasaurus	Camarasaurus	Giraffatitan	Paluxysaurus	Rapetosaurus	Neuquensaurus	Stegosaurus	Euoplocephalus	Chasmosaurus
Most anterior APCoM/GA	0.453782	0.445087	0.221968										0.268421	0.398571	0.390637	0.7984	0.55668	0.560514	0.487795	0.891617	0.391187	0.476892	0.535235	0.810155	0.855556	0.936404	0.446573
Most posterior APCoM/GA	0.235294	0.118497	-0.112128										0.054386	0.186429	0.176404	0.512	0.318826	0.351168	0.227291	0.377411	0.234712	0.222448	0.338926	0.574582	0.519219	0.671053	0.183493
Maidment et al. 2014	Marasuchus	Staurikosaurus	Coelophysis	Dilophosaurus	Allosaurus	Tyrannosaurus	Struthiomimus	Anzu	Microraptor	Velociraptor	Archaeopteryx	Yixianornis	Plateosaurus	Lufengosaurus	Patagosaurus	Mamenchisaurus	Jobaria	Apatosaurus	Diplodocus	Barosaurus	Dicraeosaurus	Amargasaurus	Camarasaurus	Giraffatitan	Paluxysaurus	Rapetosaurus	Neuquensaurus	Stegosaurus	Euoplocephalus	Chasmosaurus
Most anterior APCoM/GA																												0.2	0.33	0.43
Most posterior APCoM/GA																												0.4	0.19	0.39

## Sheet: Spearman's - This study vs prev
Spearman's rank correlations - model sets from this study vs. previous methods of mass estimation
Test	Spearman's Rho	p-value
Preferred Allometric vs. 21% Expansion	0.998871	2.2e-16
Preferred Allometric vs. 3D Slicing	0.98871	2.2e-16
Preferred Allometric vs. MASSTIMATE	0.965386	2.2e-16
NAS Allometric vs. 21% Expansion	0.998791	2.2e-16
NAS Allometric vs. 3D Slicing	0.987097	2.2e-16
NAS Allometric vs. MASSTIMATE	0.963964	2.2e-16
Bird Allometric vs. 21% Expansion	0.999677	2.2e-16
Bird Allometric vs. 3D Slicing	0.985081	2.2e-16
Bird Allometric vs. MASSTIMATE	0.960882	2.2e-16
Preferred Isometric vs. 21% Expansion	0.999032	2.2e-16
Preferred Isometric vs. 3D Slicing	0.985484	2.2e-16
Preferred Isometric vs. MASSTIMATE	0.960882	2.2e-16
NAS Isometric vs. 21% Expansion	0.998468	2.2e-16
NAS Isometric vs. 3D Slicing	0.984274	2.2e-16
NAS Isometric vs. MASSTIMATE	0.960882	2.2e-16
Bird Isometric vs. 21% Expansion	0.999597	2.2e-16
Bird Isometric vs. 3D Slicing	0.985887	2.2e-16
Bird Isometric vs. MASSTIMATE	0.961119	2.2e-16

## Sheet: Allo Anteroposterior COMs
Segment CoM	Marasuchus	Staurikosaurus	Coelophysis	Dilophosaurus	Suchomimus	Sinraptor	Allosaurus	Acrocanthosaurus	Gorgosaurus	Tyrannosaurus	Struthiomimus	Nothronychus	Anzu	Microraptor	Velociraptor	Archaeopteryx	Yixianornis	Plateosaurus	Lufengosaurus	Patagosaurus	Shunosaurus	Mamenchisaurus	Omeisaurus	Jobaria	Apatosaurus	Diplodocus	Barosaurus	Dicraeosaurus	Amargasaurus	Camarasaurus	Atlasaurus	Giraffatitan	Paluxysaurus	Rapetosaurus (hypothetical adult)	Neuquensaurus	Patagotitan	Scutellosaurus	Gigantspinosaurus	Stegosaurus	Gastonia	Denversaurus	Euoplocephalus	Hypsilophodon	Tenontosaurus	Dysalotosaurus	Mantellisaurus	Iguanodon	Brachylophosaurus	Edmontosaurus
Head (m)	0.181008	0.734214	0.869453	2.26634	2.34483	3.12782	2.45373	4.01065	3.20508	3.73763	2.1262	2.64102	1.72937	0.213738	0.624105	0.190068	0.143867	2.47797	2.57198	6.30872	4.23904	11.6506	12.3919	7.18221	10.5597	9.70373	12.9636	5.00148	4.26946	7.2053	7.82965	13.3527	11.9118	10.7553	3.32512	14.642	0.370709	2.199	2.75645	1.54053	2.54797	2.3152	0.734653	1.62443	0.805438	2.14912	3.53658	3.23069	3.94748
Neck (m)	0.151053	0.523098	0.608623	1.63708	1.63708	2.23856	1.80443	2.85255	2.41941	2.74111	1.48915	1.72122	1.02312	0.164706	0.416935	0.134859	0.003457	1.76012	1.80154	4.08163	2.6191	6.30141	6.5522	4.49483	6.43888	5.39164	6.37582	3.31719	2.72902	4.58774	5.06176	6.66919	6.56226	6.4854	2.18506	7.60637	0.273469	1.64726	1.91652	1.23771	1.85881	1.86729	0.541906	1.20901	0.610685	1.51132	2.60244	2.22228	2.64704
Torso (m)	0.053396	0.166539	0.180449	0.644796	0.645159	0.791137	0.575672	0.950703	0.835478	0.863688	0.393408	0.442316	0.288184	0.061975	0.088465	0.052248	0.03901	0.583279	0.548616	1.12629	0.829675	1.33757	1.45712	1.13464	1.66036	1.37207	1.34711	1.00481	0.72623	1.37163	1.57264	1.82973	1.67445	1.63548	0.643823	2.05233	0.095825	0.528326	0.614046	0.396469	0.656072	0.750154	0.172345	0.386854	0.177108	0.435909	0.760834	0.628841	0.735662
Tail (m)	-0.096241	-0.333526	-0.468904	-0.919032	-0.919032	-1.50355	-1.26875	-2.42875	-1.80592	-2.39331	-1.1188	-0.654301	-0.554135	-0.194996	-0.339675	-0.0792224	0	-0.920721	-0.930661	-2.06973	-1.36509	-1.95659	-1.82752	-2.4629	-2.52945	-2.59122	-3.18606	-1.75259	-1.61118	-1.85013	-2.62038	-2.34797	-1.94144	-1.73104	-1.9096	-4.56312	-0.271383	-1.03968	-0.894784	-0.628706	-1.09208	-0.975927	-0.382318	-0.764768	-0.50677	-1.15806	-1.37823	-1.40582	-1.77206
Upper arm (m)	0.119611	0.348262	0.420445	1.24818	1.26214	1.72174	1.30783	2.08678	1.8574	2.13166	0.99756	1.13919	0.732742	0.129313	0.29497	0.097247	0.079569	1.18776	1.1682	2.59627	1.67615	2.4263	2.41856	2.88804	3.58137	2.89717	2.82893	2.30371	1.69188	3.01532	3.04967	3.31049	3.34005	3.01174	1.34787	4.10346	0.201753	1.17456	1.3388	0.986621	1.39548	1.56453	0.406134	0.912278	0.469976	1.0646	1.87781	1.59507	1.92643
Forearm (m)	0.119855	0.351813	0.419805	1.24478	1.28421	1.66633	1.28317	2.06278	1.85377	2.11729	1.02125	1.14036	0.734211	0.129239	0.301208	0.09736	0.07676	1.19889	1.14247	2.58325	1.65861	2.38436	2.40727	2.84274	3.53273	2.84895	2.84987	2.29959	1.70302	2.98095	3.06962	3.33139	3.36829	2.98	1.34853	4.04058	0.198787	1.12271	1.3089	0.967992	1.3556	1.51121	0.400693	0.891728	0.465406	1.05212	1.81545	1.56702	1.88529
Hand (m)	0.123863	0.350068	0.418268	1.24796	1.30581	1.69683	1.28954	2.07823	1.864	2.12427	0.993509	1.15447	0.703323	0.13	0.299296	0.0953784	0.076866	1.23052	1.15128	2.60709	1.67936	2.43119	2.50654	2.81795	3.59743	2.88734	2.84453	2.34799	1.70114	3.01348	3.10942	3.4419	3.3503	2.99652	1.38623	4.11905	0.199611	1.13072	1.32259	0.990926	1.35636	1.51725	0.40496	0.895679	0.465929	1.04878	1.81412	1.56698	1.88111
Thigh (m)	9e-06	-0.08	-0.08	-0.009487	-0.009487	0.021996	0.009163	0.051468	-0.015949	-0.035873	0.001099	-0.017677	0.002862	0.001424	0.003287	0.000443	0.001362	-0.007051	-0.004318	-0.027618	-0.016232	0.005877	0.008716	0.004283	0.006322	0.009315	0.080855	-0.008123	-0.034922	0.009799	0.04853	-0.048378	0.00317	0.002065	0.021645	0.044806	-0.000782	-0.012977	0.017431	0.00118	-0.003843	-0.032445	-1.4e-05	0.007784	0.014519	-0.01522	0.019012	0.01213	0.016851
Shank (m)	3.9e-05	-0.000213	-0.006883	0.011108	0.011108	0.033054	0.010228	0.077229	0.001476	-0.021187	-0.017886	-0.013177	0.005244	0.000625	-0.001339	5.2e-05	0.00055	0.00694	-0.000626	-0.033852	-0.027735	0.014495	-0.002814	-0.019767	0.016052	-0.011952	0.107686	-0.02566	-0.048948	-0.01904	0.051231	-0.120339	-0.001405	-0.012833	0.028087	0.021097	-0.000923	-0.034441	0.021006	0.001209	-0.005637	-0.051843	-0.000356	0.010848	0.020038	-0.025784	0.017288	0.010635	0.029725
Foot1 (m)	0.001277	0.009437	-0.006617	0.004256	0.004256	0.016454	-0.01848	0.085055	0.0124	-0.039955	-0.016367	-0.011395	-0.001006	0.001637	-0.003376	-0.000103	-0.000236	-0.008808	-0.008974	-0.035585	-0.045341	0.001921	-0.059507	-0.043614	-0.000406	-0.050366	0.02578	-0.033546	-0.053982	-0.060341	0.001567	-0.143839	0.016148	-0.020033	0.01449	0.034266	-0.000446	-0.057731	0.009996	-0.011627	0.007507	-0.069077	-0.00021	0.004284	0.01861	-0.036969	0.008388	-0.004313	0.028803
Foot2 (m)	0.000961	0.0503115	-0.002582	0.017186	0.00152138	0.015065	-0.014129	0.085148	0.020561	-0.033746	-0.016551	-0.005482	0.00061	0.001264	0.002256	6.6e-05	5.00481e-06	0.000455	-0.003518																		-0.000195	-0.046881	0.014493	-0.009709	0.00606	-0.067762	0.00073	0.006711	0.0185	-0.039849	-0.008762	-0.001697	0.029874
Sails (m)																													2.73621
Osteoderms (m)																																					-0.028728	0.579384	-0.31786	0.612795	1.46893	-0.646086
Cranial Ornamentation (m)
AP glenoacetabular distance (m)	0.119738	0.35	0.423	1.215	2.20032	1.704	1.308	2.06873	1.84	2.106	1.01	1.12307	0.738	0.127	0.287	0.097	0.072	1.193	1.135	2.67	1.65622	2.454	2.447	2.74344	3.608	2.84464	2.66	2.31945	1.68284	2.99553	2.997	3.34335	3.3245	2.978	1.3567	4.11839	0.201675	1.14775	1.27965	0.949364	1.36999	1.57167	0.399866	0.890768	0.466522	1.04443	1.86503	1.57588	1.90507
1-PreferredAlloWholeBodyCoM (m)	0.0402069	0.10925	0.0712604	0.508362	0.41635	0.571777	0.309571	0.324263	0.544684	0.504378	0.194177	0.395571	0.193093	0.0282737	0.0579839	0.0553361	0.0453559	0.338834	0.339264	0.833561	0.62917	1.25155	1.43069	1.07275	1.43027	0.830425	1.08982	0.637793	0.583596	1.16807	1.3028	1.82072	1.64963	1.68605	0.256626	1.65601	0.0251374	0.413593	0.427683	0.38398	0.622219	0.586011	0.106024	0.273766	0.0291999	0.171057	0.61419	0.480967	0.468794
2-BirdAlloWholeBodyCoM (m)	0.0386508	0.11284	0.0737221	0.511018	0.400088	0.559701	0.320807	0.293401	0.585624	0.539742	0.190466	0.396279	0.22439	0.0308005	0.0566334	0.0521762	0.0453559	0.341018	0.331953	0.701483	0.604516	1.26682	1.51108	0.941525	1.47467	0.846042	0.965757	0.640092	0.537611	1.21632	1.28167	1.80359	1.62489	1.7678	0.205659	1.60744	0.0292976	0.404855	0.423253	0.361034	0.607729	0.558773	0.102546	0.267267	0.0316838	0.168085	0.572151	0.40627	0.378265
3-NASAlloWholeBodyCoM (m)	0.0429696	0.1223	0.104498	0.514655	0.451999	0.610276	0.370877	0.454403	0.554188	0.604627	0.207971	0.443253	0.242093	0.0340861	0.0865286	0.0606481	0.0474897	0.363437	0.395799	0.986547	0.754741	2.17849	2.47396	1.40177	2.31694	1.39894	2.13989	0.794874	0.736493	1.52505	1.43487	2.32674	2.25082	2.51079	0.367427	2.5214	0.032988	0.451939	0.470211	0.403043	0.626071	0.585122	0.113027	0.284729	0.0462499	0.21067	0.643559	0.44355	0.429244
1-CoM/GA	0.335791	0.312144	0.168464	0.418405	0.189223	0.33555	0.236675	0.156745	0.296024	0.239496	0.192254	0.352223	0.261643	0.222628	0.202035	0.570475	0.629944	0.284019	0.298911	0.312195	0.379883	0.510004	0.58467	0.391023	0.396415	0.291926	0.409707	0.274976	0.346792	0.389937	0.4347	0.54458	0.496204	0.566169	0.189155	0.402101	0.124643	0.360351	0.334219	0.40446	0.454177	0.372859	0.265149	0.307337	0.0625907	0.16378	0.329319	0.305206	0.246077
2CoM/GA	0.322795	0.322401	0.174284	0.420591	0.181832	0.328463	0.245266	0.141827	0.318274	0.256288	0.18858	0.352853	0.304051	0.242523	0.197329	0.537899	0.629944	0.285849	0.29247	0.262728	0.364997	0.516226	0.617522	0.343191	0.408723	0.297416	0.363067	0.275967	0.319466	0.406045	0.427651	0.539457	0.488763	0.593619	0.151587	0.390307	0.145272	0.352738	0.330757	0.380291	0.443601	0.355528	0.25645	0.300041	0.0679148	0.160934	0.306779	0.257805	0.198557
3CoM/GA	0.358863	0.349429	0.247041	0.423585	0.205424	0.358143	0.283545	0.219653	0.301189	0.287098	0.205912	0.394679	0.328039	0.268395	0.301493	0.625238	0.65958	0.304641	0.348722	0.369493	0.455701	0.887732	1.01102	0.510955	0.642168	0.491781	0.804471	0.342699	0.437649	0.50911	0.478769	0.695932	0.677038	0.843112	0.270824	0.612231	0.16357	0.393761	0.367453	0.42454	0.456989	0.372293	0.282661	0.319645	0.0991376	0.201708	0.345066	0.281462	0.225316
1-CoM/M^0.33	0.0654804	0.0387717	0.0281498	0.0618727	0.0227253	0.0411861	0.0284981	0.0154898	0.032525	0.0240775	0.0231286	0.0388394	0.0277169	0.0294457	0.024879	0.0963469	0.0884511	0.0369775	0.0365846	0.0330525	0.0403552	0.0509555	0.0587101	0.0360661	0.0397946	0.0306741	0.0358493	0.0309553	0.0327095	0.0404097	0.0416467	0.0503847	0.0625813	0.0646494	0.018521	0.0381561	0.0164837	0.0341955	0.0335978	0.0462597	0.0442126	0.0395376	0.0363421	0.0385193	0.00735351	0.0166213	0.033409	0.0320625	0.0264352
2-CoM/M^0.33	0.0616913	0.0402849	0.0287507	0.0630377	0.0225154	0.0418163	0.0304278	0.0144001	0.0362161	0.0269604	0.0237199	0.0396453	0.0332685	0.0313413	0.0244069	0.088297	0.0884511	0.0380648	0.0366837	0.0302483	0.0411475	0.0545626	0.0658801	0.0353368	0.0438614	0.0329415	0.0342704	0.0334109	0.0322619	0.0452734	0.045016	0.0549199	0.0652335	0.0727487	0.0158298	0.039743	0.018792	0.0346418	0.0346996	0.0438899	0.0444397	0.0385951	0.0352827	0.0383065	0.00808363	0.0168945	0.0326623	0.0286339	0.0227919
3-CoM/M^0.33	0.067721	0.0410427	0.0398108	0.0599982	0.023964	0.0411895	0.0324893	0.0209401	0.0315153	0.0272535	0.0235305	0.0420412	0.0317887	0.0335026	0.0347732	0.0992034	0.0923257	0.0383214	0.0409571	0.0384946	0.0473689	0.0828974	0.0940991	0.0455664	0.0604112	0.0494311	0.0653819	0.0378101	0.0402742	0.0508559	0.0453251	0.062065	0.0817524	0.0904083	0.0259997	0.0551305	0.021126	0.0369746	0.0365836	0.0476171	0.0435263	0.0388845	0.037335	0.0389248	0.011045	0.0196656	0.033826	0.028772	0.0234557
CoM = centre of mass
GA = Glenoacetabular Distance
M^0.33 = Body Mass ^0.33
[truncated: 4 more columns]

## Sheet: Allo Anteroposterior COMs +mPPE
Segment CoM	Marasuchus	Staurikosaurus	Coelophysis	Dilophosaurus	Suchomimus	Sinraptor	Allosaurus	Acrocanthosaurus	Gorgosaurus	Tyrannosaurus	Struthiomimus	Nothronychus	Anzu	Microraptor	Velociraptor	Archaeopteryx	Yixianornis	Plateosaurus	Lufengosaurus	Patagosaurus	Shunosaurus	Mamenchisaurus	Omeisaurus	Jobaria	Apatosaurus	Diplodocus	Barosaurus	Dicraeosaurus	Amargasaurus	Camarasaurus	Atlasaurus	Giraffatitan	Paluxysaurus	Rapetosaurus (hypothetical adult)	Neuquensaurus	Patagotitan	Scutellosaurus	Gigantspinosaurus	Stegosaurus	Gastonia	Denversaurus	Euoplocephalus	Hypsilophodon	Tenontosaurus	Dysalotosaurus	Mantellisaurus	Iguanodon	Brachylophosaurus	Edmontosaurus
Head (m)	0.181008	0.734214	0.869453	2.26634	2.34483	3.12782	2.45373	4.01065	3.20508	3.73763	2.1262	2.64102	1.72937	0.213738	0.624105	0.190068	0.143867	2.47797	2.57198	6.30872	4.23904	11.6506	12.3919	7.18221	10.5597	9.70373	12.9636	5.00148	4.26946	7.2053	7.82965	13.3527	11.9118	10.7553	3.32512	14.642	0.370709	2.199	2.75645	1.54053	2.54797	2.3152	0.734653	1.62443	0.805438	2.14912	3.53658	3.23069	3.94748
Neck (m)	0.151053	0.523098	0.608623	1.63708	1.63708	2.23856	1.80443	2.85255	2.41941	2.74111	1.48915	1.72122	1.02312	0.164706	0.416935	0.134859	0.003457	1.76012	1.80154	4.08163	2.6191	6.30141	6.5522	4.49483	6.43888	5.39164	6.37582	3.31719	2.72902	4.58774	5.06176	6.66919	6.56226	6.4854	2.18506	7.60637	0.273469	1.64726	1.91652	1.23771	1.85881	1.86729	0.541906	1.20901	0.610685	1.51132	2.60244	2.22228	2.64704
Torso (m)	0.053396	0.166539	0.180449	0.644796	0.645159	0.791137	0.575672	0.950703	0.835478	0.863688	0.393408	0.442316	0.288184	0.061975	0.088465	0.052248	0.03901	0.583279	0.548616	1.12629	0.829675	1.33757	1.45712	1.13464	1.66036	1.37207	1.34711	1.00481	0.72623	1.37163	1.57264	1.82973	1.67445	1.63548	0.643823	2.05233	0.095825	0.528326	0.614046	0.396469	0.656072	0.750154	0.172345	0.386854	0.177108	0.435909	0.760834	0.628841	0.735662
Tail (m)	-0.096241	-0.333526	-0.468904	-0.919032	-0.919032	-1.50355	-1.26875	-2.42875	-1.80592	-2.39331	-1.1188	-0.654301	-0.554135	-0.194996	-0.339675	-0.0792224	0	-0.920721	-0.930661	-2.06973	-1.36509	-1.95659	-1.82752	-2.4629	-2.52945	-2.59122	-3.18606	-1.75259	-1.61118	-1.85013	-2.62038	-2.34797	-1.94144	-1.73104	-1.9096	-4.56312	-0.271383	-1.03968	-0.894784	-0.628706	-1.09208	-0.975927	-0.382318	-0.764768	-0.50677	-1.15806	-1.37823	-1.40582	-1.77206
Upper arm (m)	0.119611	0.348262	0.420445	1.24818	1.26214	1.72174	1.30783	2.08678	1.8574	2.13166	0.99756	1.13919	0.732742	0.129313	0.29497	0.097247	0.079569	1.18776	1.1682	2.59627	1.67615	2.4263	2.41856	2.88804	3.58137	2.89717	2.82893	2.30371	1.69188	3.01532	3.04967	3.31049	3.34005	3.01174	1.34787	4.10346	0.201753	1.17456	1.3388	0.986621	1.39548	1.56453	0.406134	0.912278	0.469976	1.0646	1.87781	1.59507	1.92643
Forearm (m)	0.119855	0.351813	0.419805	1.24478	1.28421	1.66633	1.28317	2.06278	1.85377	2.11729	1.02125	1.14036	0.734211	0.129239	0.301208	0.09736	0.07676	1.19889	1.14247	2.58325	1.65861	2.38436	2.40727	2.84274	3.53273	2.84895	2.84987	2.29959	1.70302	2.98095	3.06962	3.33139	3.36829	2.98	1.34853	4.04058	0.198787	1.12271	1.3089	0.967992	1.3556	1.51121	0.400693	0.891728	0.465406	1.05212	1.81545	1.56702	1.88529
Hand (m)	0.123863	0.350068	0.418268	1.24796	1.30581	1.69683	1.28954	2.07823	1.864	2.12427	0.993509	1.15447	0.703323	0.13	0.299296	0.0953784	0.076866	1.23052	1.15128	2.60709	1.67936	2.43119	2.50654	2.81795	3.59743	2.88734	2.84453	2.34799	1.70114	3.01348	3.10942	3.4419	3.3503	2.99652	1.38623	4.11905	0.199611	1.13072	1.32259	0.990926	1.35636	1.51725	0.40496	0.895679	0.465929	1.04878	1.81412	1.56698	1.88111
Thigh (m)	9e-06	-0.08	-0.08	-0.009487	-0.009487	0.021996	0.009163	0.051468	-0.015949	-0.035873	0.001099	-0.017677	0.002862	0.001424	0.003287	0.000443	0.001362	-0.007051	-0.004318	-0.027618	-0.016232	0.005877	0.008716	0.004283	0.006322	0.009315	0.080855	-0.008123	-0.034922	0.009799	0.04853	-0.048378	0.00317	0.002065	0.021645	0.044806	-0.000782	-0.012977	0.017431	0.00118	-0.003843	-0.032445	-1.4e-05	0.007784	0.014519	-0.01522	0.019012	0.01213	0.016851
Shank (m)	3.9e-05	-0.000213	-0.006883	0.011108	0.011108	0.033054	0.010228	0.077229	0.001476	-0.021187	-0.017886	-0.013177	0.005244	0.000625	-0.001339	5.2e-05	0.00055	0.00694	-0.000626	-0.033852	-0.027735	0.014495	-0.002814	-0.019767	0.016052	-0.011952	0.107686	-0.02566	-0.048948	-0.01904	0.051231	-0.120339	-0.001405	-0.012833	0.028087	0.021097	-0.000923	-0.034441	0.021006	0.001209	-0.005637	-0.051843	-0.000356	0.010848	0.020038	-0.025784	0.017288	0.010635	0.029725
Foot1 (m)	0.001277	0.009437	-0.006617	0.004256	0.004256	0.016454	-0.01848	0.085055	0.0124	-0.039955	-0.016367	-0.011395	-0.001006	0.001637	-0.003376	-0.000103	-0.000236	-0.008808	-0.008974	-0.035585	-0.045341	0.001921	-0.059507	-0.043614	-0.000406	-0.050366	0.02578	-0.033546	-0.053982	-0.060341	0.001567	-0.143839	0.016148	-0.020033	0.01449	0.034266	-0.000446	-0.057731	0.009996	-0.011627	0.007507	-0.069077	-0.00021	0.004284	0.01861	-0.036969	0.008388	-0.004313	0.028803
Foot2 (m)	0.000961	0.0503115	-0.002582	0.017186	0.00152138	0.015065	-0.014129	0.085148	0.020561	-0.033746	-0.016551	-0.005482	0.00061	0.001264	0.002256	6.6e-05	5.00481e-06	0.000455	-0.003518																		-0.000195	-0.046881	0.014493	-0.009709	0.00606	-0.067762	0.00073	0.006711	0.0185	-0.039849	-0.008762	-0.001697	0.029874
Sails (m)																													2.73621
Osteoderms (m)																																					-0.028728	0.579384	-0.31786	0.612795	1.46893	-0.646086
Cranial Ornamentation (m)
AP glenoacetabular distance (m)	0.119738	0.35	0.423	1.215	2.20032	1.704	1.308	2.06873	1.84	2.106	1.01	1.12307	0.738	0.127	0.287	0.097	0.072	1.193	1.135	2.67	1.65622	2.454	2.447	2.74344	3.608	2.84464	2.66	2.31945	1.68284	2.99553	2.997	3.34335	3.3245	2.978	1.3567	4.11839	0.201675	1.14775	1.27965	0.949364	1.36999	1.57167	0.399866	0.890768	0.466522	1.04443	1.86503	1.57588	1.90507
1-PreferredAlloWholeBodyCoM (m)	0.0369296	0.0978331	0.0415395	0.471499	0.357047	0.513676	0.249573	0.158714	0.485365	0.41889	0.159016	0.38748	0.180763	0.0212114	0.0463716	0.0527985	0.0449955	0.288265	0.294422	0.755484	0.583446	1.22496	1.43309	1.04358	1.36145	0.716947	0.977082	0.574261	0.528736	1.14345	1.26468	1.82999	1.63748	1.71964	0.170542	1.5165	0.010188	0.382179	0.404239	0.367896	0.598205	0.565673	0.088133	0.245574	5.8787e-07	0.114818	0.573337	0.431569	0.3926
2-BirdAlloWholeBodyCoM (m)	0.034747	0.096675	0.0438972	0.46541	0.335564	0.48425	0.251571	0.120905	0.512371	0.430615	0.15032	0.383436	0.206759	0.0237388	0.0422567	0.0491942	0.0449955	0.287285	0.283808	0.595118	0.547792	1.22233	1.49623	0.876515	1.37649	0.716657	0.81836	0.556117	0.464001	1.17007	1.20982	1.78307	1.59064	1.78454	0.107977	1.4257	0.0157707	0.367621	0.394163	0.342035	0.57443	0.534938	0.0828665	0.235538	0.00322362	0.107208	0.516107	0.343495	0.281718
3-NASAlloWholeBodyCoM (m)	0.0392191	0.111011	0.0750577	0.479316	0.395605	0.557177	0.31596	0.300534	0.500129	0.528285	0.176138	0.434195	0.232336	0.0273724	0.0749047	0.058776	0.0480449	0.315732	0.353484	0.909416	0.710114	2.15028	2.47346	1.37247	2.28178	1.29215	2.03933	0.733133	0.683529	1.50608	1.3988	2.34517	2.24522	2.54671	0.282077	2.43294	0.018325	0.421473	0.44732	0.38734	0.603153	0.564756	0.0957888	0.2576	0.0200242	0.158647	0.60452	0.39696	0.359175
1-CoM/GA	0.30842	0.279523	0.0982022	0.388065	0.162271	0.301453	0.190805	0.0767207	0.263786	0.198903	0.157442	0.345019	0.244936	0.167019	0.161574	0.544315	0.624937	0.24163	0.259403	0.282953	0.352276	0.49917	0.585651	0.380391	0.377342	0.252034	0.367324	0.247585	0.314193	0.381718	0.421981	0.547352	0.49255	0.577447	0.125704	0.368225	0.050517	0.332981	0.315898	0.387519	0.43665	0.359919	0.220406	0.275688	1.26011e-06	0.109934	0.307415	0.273859	0.206082
2CoM/GA	0.290192	0.276214	0.103776	0.383054	0.152507	0.284184	0.192332	0.0584439	0.278463	0.204471	0.148831	0.341418	0.280161	0.18692	0.147236	0.507157	0.624937	0.240809	0.250051	0.222891	0.330748	0.498095	0.611455	0.319495	0.381512	0.251932	0.307654	0.239762	0.275725	0.390606	0.403675	0.53332	0.478458	0.59924	0.079588	0.346179	0.0781987	0.320297	0.308024	0.360278	0.419295	0.340363	0.207236	0.264421	0.00690989	0.102647	0.276729	0.21797	0.147878
3CoM/GA	0.327541	0.317175	0.177441	0.394499	0.179794	0.326982	0.241559	0.145275	0.271809	0.250847	0.174394	0.386615	0.314818	0.215531	0.260992	0.605938	0.66729	0.264654	0.31144	0.340605	0.428756	0.876236	1.01081	0.500272	0.632421	0.454241	0.766666	0.31608	0.406176	0.502776	0.466733	0.701442	0.675356	0.855175	0.207913	0.590749	0.090864	0.367217	0.349564	0.408	0.440261	0.359335	0.239552	0.289189	0.0429223	0.151898	0.324134	0.251898	0.188536
1-CoM/M^0.33	0.0601431	0.0347199	0.0164092	0.057386	0.0194884	0.037001	0.0229749	0.00758167	0.0289829	0.0199965	0.0189406	0.038045	0.025947	0.0220906	0.0198965	0.0919287	0.0877481	0.0314588	0.0317491	0.0299565	0.0374225	0.049873	0.0588086	0.0350854	0.0378799	0.0264825	0.0321407	0.0278718	0.0296347	0.0395579	0.0404281	0.0506412	0.0621204	0.0659373	0.0123082	0.0349416	0.00668073	0.0315982	0.0317561	0.0443221	0.0425064	0.0381654	0.0302095	0.0345527	1.48045e-07	0.0111566	0.0311868	0.0287696	0.0221386
2-CoM/M^0.33	0.0554603	0.0345138	0.0171194	0.0574117	0.0188842	0.0361793	0.0238609	0.00593399	0.031686	0.0215095	0.0187202	0.0383605	0.0306545	0.0241556	0.0182111	0.0832506	0.0877481	0.032067	0.0313633	0.0256618	0.0372865	0.0526463	0.0652328	0.0328969	0.0409412	0.0279037	0.02904	0.0290277	0.0278446	0.043552	0.0424922	0.054295	0.0638582	0.0734376	0.00831115	0.0352496	0.0101156	0.0314559	0.0323147	0.0415802	0.0420048	0.0369487	0.0285118	0.0337588	0.000822457	0.0107757	0.029463	0.0242095	0.0169746
3-CoM/M^0.33	0.0618103	0.0372542	0.0285948	0.0558783	0.0209741	0.0376057	0.0276785	0.0138494	0.0284411	0.0238124	0.0199288	0.0411822	0.0305074	0.0269038	0.0301019	0.0961412	0.0934049	0.0332913	0.0365784	0.035485	0.0445681	0.0818239	0.09408	0.0446138	0.0594942	0.0456577	0.0623093	0.0348732	0.037378	0.0502232	0.0441856	0.0625564	0.0815493	0.0917019	0.0199601	0.0531962	0.0117356	0.0344821	0.0348026	0.0457619	0.041933	0.0375311	0.031641	0.0352161	0.004782	0.0148094	0.031774	0.0257498	0.0196269
CoM = centre of mass
GA = Glenoacetabular Distance
M^0.33 = Body Mass ^0.33
[truncated: 4 more columns]

[truncated: 28 more sheets: Allo Anteroposterior COMs -mPPE, Allo Dorsoventral COMs, Allo Dorsoventral COMs +mPPE, Allo Dorsoventral COMs -mPPE, Iso Anteroposterior COMs, Iso Dorsoventral COMs, Hull volumes & expansions allo, Hull expansions allo +mPPE , Hull expansions allo -mPPE, Hull volumes & expansions iso, +21% hulls, Macaulay et al. 2023 exp. info, Segment lengths, Segment Mass % Pref Allo Models, Segment Mass % Bird Allo Models, Segment Mass % NAS Allo Models, Segment length_m^0.33 Pref Allo, Segment length_m^0.33 Bird Allo, Segment length_m^0.33 NAS Allo, Segment Mass % Pref Iso Models …]
