# Supplementary material for: New perspectives on body size and shape evolution in dinosaurs
Source: Biol Rev Camb Philos Soc. 2025 May 8;100(5):1829–60. doi: 10.1111/brv.70026 (PMC12407065; doi:10.1111/brv.70026)
Supplement: Supplementary file 4 — Table S3. Node dates used to construct the phylogenetic tree, and centre of mass ancestral state reconstructions. [file BRV-100-1829-s003.xlsx]

## Sheet: Contents
Workbook contents:
Details of tree construction
Topology notes	Discussion of tree topology
Terminal Node Ages	Ages used to calibrate phylogenetic tree
Internal Node Ages
Ancestral state reconstructions of centre of mass
Ancestral States - CoM_M^0.33	Ancestral state reconstructions of centre of mass relative to body mass to the power of one-third
Ancestral States - CoM_GA	Ancestral state reconstructions of centre of mass relative to glenoacetabular distance

## Sheet: Terminal Node Ages
Taxon	Reference Ages	Reference
Marasuchus lilloensis	236.1 - 233.7	Chañares Formation dinosauromorph assemblage (Marsicano et al. 2016)
Staurikosaurus pricei	237.08 - 233.23	Base of Carnian to fossil beds of Alemoa Member (likely correspondant with Staurikosaurus type locality), Santa Maria Fm. (Gradstein et al. 2020, Langer et al. 2018)
Coelophysis bauri	213.12 - 201.35	Base of Petrified Forest Member, Chinle Fm. to top of Rhaetian (Ramezani et al. 2014, Gradstein et al. 2020)
Dilophosaurus wetherilli	199.5 - 183.7	Dilophosaurus quarries, Kayenta Fm. (Marsh 2018, Marsh & Rowe, 2020)
Suchomimus tenerensis	121.42 - 113.22	Elrhaz Fm., Aptian (Sereno et al. 1998, Gradstein et al. 2020)
Sinraptor hepingensis	159 - 154.78	Mamenchisaurus fauna, from youngest age of Shunosaurus-Omeisaurus fauna, Lower Shaximiao Fm. to top of Oxfordian (Wang et al. 2018, Gradstein et al. 2020)
Allosaurus jimmadsensi	157.32 - 152.77	Salt Wash Member., Morrison Fm. (Chure & Loewen 2020)
Acrocanthosaurus atokensis	121.42 - 100.52	Antlers Fm., Twin Mountain Fm., and Himes Member of the Cloverly Fm., Aptian - Albian (D’Emic et al. 2012, D'Emic et al. 2019, Gradstein et al. 2020)
Gorgosaurus libratus	77.03 - 75.46	Dinosaur Park Fm. (Fowler 2017)
Tyrannosaurus rex	68 - 66.04	Hell Creek Fm. (Fowler 2017)
Struthiomimus sedens	68 - 66.04	Lance Fm. assumed coeval with the Hell Creek Fm. (Fowler 2017)
Nothronychus graffami	93.92 - 93.38	Tropic Shale, base of Turonian to lowest limit of Mammites nodosoides biozone (Hedrick et al. 2015, Gradstein et al. 2020)
Anzu wyliei	68 - 66.04	Hell Creek Fm. (Fowler 2017)
Microraptor gui	122 - 118.9	Jiufotang Fm. (Yu et al. 2021)
Velociraptor mongoliensis	74.22 - 71.48	Fossiliferous Djadokhta Fm. Inferred as during rapid changes in palaeomagenetism from end of Chron 33 and throughout Chron 22 (Dashzeveg et al. 2005, Gradstein et al. 2020)
Archaeopteryx lithographica	149.25 -143.12	Altmühltal Fn., Mörnsheim Fn., Painten Fn., Tithonian (Schweigert 2007, Rauhut et al. 2018, Gradstein et al. 2020)
Yixianornis grabaui	122 - 118.9	Jiufotang Fm. (Yu et al. 2021)
Plateosaurus trossingensis	216.5 - 203.6	Frick, Trossingen, and Halberstadt Plateosaurus localities, Late Norian - Early Rhaetian (Lallensack et al. 2021, Gradstein et al. 2020)
Lufengosaurus huenei	201.48 - 192.92	Lufeng Fm., Hettangian-Sinemurian, (Mao et al. 2018, Gradstein et al. 2020)
Patagosaurus fariasi	179.17 - 178.07	Las Chacritas Member, Canadon Asfalto Fm. (Pol et al. 2020)
Shunosaurus lii	166.1 - 159	Shunosaurus-Omeisaurus fauna, Lower Shaximiao Fm. (Wang et al. 2018)
Mamenchisaurus hochuanensis	159 - 154.78	Mamenchisaurus fauna, from youngest age of Shunosaurus-Omeisaurus fauna, Lower Shaximiao Fm. to top of Oxfordian (Wang et al. 2018, Gradstein et al. 2020)
Omeisaurus tianfuensis	166.1 - 159	Shunosaurus-Omeisaurus fauna, Lower Shaximiao Fm. (Wang et al. 2018)
Jobaria tiguidensis	174.72 - 161.55	Tiourarén Fm. is not precisely constrained, hypothesised to be Middle Jurassic (Rauhut & Lopez-Arbarello 2009, Gradstein et al. 2020)
Apatosaurus louisae	152.77 - 149.43	Brushy Basin Member, Morrison Fm. (Chure & Loewen 2020, Galli et al. 2018, Turner & Peterson 1999)
Diplodocus carnegii	152.77 - 149.43	Brushy Basin Member, Morrison Fm. (Chure & Loewen 2020, Galli et al. 2018, Turner & Peterson 1999)
Barosaurus sp.	157.32 - 149.43	Salt Wash Member and Brushy Basin Member, Morrison Fm. (Chure & Loewen 2020, Galli et al. 2018, Turner & Peterson 1999)
Dicraeosaurus hansemanni	154.82 - 149.25	Middle Dinosaur Member, Tendaguru Fm., Tithonian (Bussert et al. 2009, Gradstein et al. 2020)
Amargasaurus cazaui	126.52 - 117.32	La Amarga Fm., Barremian to lower Aptian (Leanza et al. 2004, Gradstein et al. 2020)
Camarasaurus lentus	157.32 - 149.43	Salt Wash Member and Brushy Basin Member, Morrison Fm. (Chure & Loewen 2020, Galli et al. 2018, Turner & Peterson 1999)
Atlasaurus imelakei	168.18 - 161.55	Guettioua Fm., Bathonian-Callovian (El Ouali et al. 2021, Gradstein et al. 2020)
Giraffatitan brancai	158.18 - 143.12	Lower, Middle and Upper Dinosaur members, Tendaguru Fm., middle Oxfordian to Jurassic/Cretaceous boundary (Bussert et al. 2009, Gradstein et al. 2020)
Paluxysaurus jonesi (=Sauroposeidon proteles?)	121.42 - 100.52	Antlers Fm. & Twin Mountains Fm. to Unit VII (Himes Member) of the Cloverly Fm., Aptian-Albian (D'Emic & Foreman 2012, Gradstein et al. 2020).
Patogotitan mayorum	113.22 - 101.62	Base of Albian to age of La Flecha Quarry (Patagotitan holotype-paratype bonebeds), Cerro Barcino Fm. (Carballido et al. 2017, Gradstein et al. 2020)
Rapetosaurus krausei	72.18 - 66.04	Maevarano Fm., Maastrichtian (Curry-Rogers 2009, Gradstein et al. 2020)
Neuquensaurus australis	83.68 - 72.18	Anacleto Fm., Campanian (Armas et al. 2014, Gradstein et al. 2020)
Scutellosaurus lawleri	199.5 - 174.72	Silty Facies, Kayenta Fm, Dilophosaurus holotype quarry to Toarcian (Marsh 2018, Marsh & Rowe, 2020, Breeden et al. 2021, Gradstein et al. 2020)
Gigantspinosaurus sichuanensis	159 - 154.78	Mamenchisaurus fauna, from youngest age of Shunosaurus-Omeisaurus fauna, Lower Shaximiao Fm. to top of Oxfordian (Wang et al. 2018, Gradstein et al. 2020)
Stegosaurus stenops	157.32 - 149.43	Salt Wash Member and Brushy Basin Member, Morrison Fm. (Chure & Loewen 2020, Galli et al. 2018, Turner & Peterson 1999)
Gastonia burgei	143.12 - 129.57	Yellow Cat Member, Berriasian to Hauterivian (Joeckel et al. 2020, Gradstein et al. 2020)
Denversaurus schlessmani	68 - 66.04	Hell Creek Fm. (Fowler 2017)
Euoplocephalus tutus	77.03 - 76.39	Base of Dinosaur Park Fm. to a region 36 m above contact (Fowler, 2017), all referrable Euoplocephalus from lower 30 m of Dinosaur Park Fm. (Raven et al. 2023)
Hypsilophodon foxii	126.52 - 121.42	Hypsilophodon bed, Wessex Fm., Barremian (Coram et al. 2017, Gradstein et al. 2020)
Tenontosaurus tilletti	129.4 - 100.52	Units V to VII Little Sheep Mudstone to Himes Member (equivalent to Tenontosaurus tilletti reported range as units V to VII), Cloverly Fm. (Ostrom 1970, D'Emic et al. 2019. Gradstein et al. 2020)
Dysalotosaurus lettowvorbecki	154.82 - 149.25	Middle Dinosaur Member, Tendaguru Fm., Tithonian (Bussert et al. 2009, Gradstein et al. 2020)
Mantellisaurus atherfieldensis	123.97 - 117.32	Vectis Fm. type locality and Sainte Barbe Clays, Late Barremian to Early Aptian, (Bonsor et al. 2023, Yans et al. 2012, Gradstein et al. 2020)
Iguanodon bernissartensis	123.97 - 117.32	Sainte Barbe Clays, Late Barremian to Early Aptian (Yans et al. 2012, Gradstein et al. 2020)
Brachylophosaurus canadensis	79.52 - 77.03	Oldman Fm. (Fowler 2017)
Edmontosaurus annectens	68 - 66.04	Hell Creek Fm. (Fowler 2017)
Stegoceras validum	77.03 - 75.46	Dinosaur Park Fm. (Fowler 2017)
Protoceratops andrewsi	74.22 - 71.48	Fossiliferous Djadokhta Fm. Inferred as during rapid changes in palaeomagenetism from end of Chron 33 and throughout Chron 22 (Dashzeveg et al. 2005, Gradstein et al. 2020)
Chasmosaurus belli	77.03 - 75.46	Dinosaur Park Fm. (Fowler 2017)
Triceratops sp.	68 - 66.04	Hell Creek Fm. (Fowler 2017)
*Gradstein et al. Geologic Time Scale dates read using TimeScale Creator v 8.1 (Geological TimeScale Foundation, 2021)

## Sheet: Internal Node Ages
Internal node	Reference Ages*	Reference taxon, notes
Dinosauriformes	242 - 237	Gamatavus, Dinodontosaurus assemblage zone, base of Ladinian to age of overlying Santacruzodon assemblage zone (Pretto et al. 2022)
Dinosauria	237.08 - 233.23	Staurikosaurus, base of Carnian to fossil beds of Alemoa Member (likely correspondant with Staurikosaurus type locality), Santa Maria Fm. (Gradstein et al. 2020, Langer et al. 2018)
Theropoda	237.08 - 233.23	See Dinosauria
Neotheropoda	219.39	Camposaurus, Placerias Quarry, Bluwater Creek Fm. (Ramezani et al. 2014)
Dilophosaurus + Averostra	199.5 - 183.7	Dilophosaurus quarries, Kayenta Fm. (Marsh 2018, Marsh & Rowe, 2020)
Tetanurae	179.17 - 178.07	Oldest likely allosauroids (Asfaltovenator) and megalosauroids (Piatnitzkysaurus and Condoraptor), Las Chacritas Member, Canadon Asfalto Fm. (Pol et al. 2020)
Spinosauridae	143.117 - 132.62	Oldest teeth referrable to Spinosaurids, Feliz Deserto Fm., Berriasian - Valangininian (Sales et al. 2017, Gradstein et al. 2020)
Avetheropoda	179.17 - 178.07	Asfaltovenator (oldest likely allosauroid), Las Chacritas Member, Canadon Asfalto Fm. (Pol et al. 2020)
Allosauroidea	179.17 - 178.07	See Avetheropoda
Allosaurus + Carcharodontosauria	157.32 - 152.77	Allosaurus jimmadseni, Salt Wash Member. Morrison Fm. (Chure & Loewen 2020)
Tyrannoraptora	168.18 - 165.32	Oldest unambigous coelurosaurs (Tyrannosauroids, Kileskus and Proceratosaurus), Upper Itat Fm. and Great Oolite, Bathonian (Averianov et al. 2010, Gradstein et al. 2020)
Tyrannosauridae	81.55 - 80.61	Lythronax, Reynolds Point Member, Wahweap Fm. (Beveridge et al. 2022)
Maniraptoriformes	168.18 - 165.32	Oldest teeth referrable to Dromaeosaurs, Troodonts, and Therizinosaurs, multiple microfossil sites, Bathonian (Wills et al. 2023, Gradstein et al. 2020)
Maniraptora	168.18 - 165.32	See Maniraptoriformes
Pennraptora	168.18 - 165.32	Oldest teeth referrable to Dromaeosaurs and Troodonts, multiple microfossil sites, Bathonian (Wills et al. 2023, Gradstein et al. 2020)
Paraves	168.18 - 165.32	See Pennraptora
Dromaeosauridae	168.18 - 165.32	Oldest teeth referrable to Dromaeosaurs, multiple microfossil sites, Bathonian (Wills et al. 2023, Gradstein et al. 2020)
Avialae	168.18 - 161.55	Oldest likely avialans (Scansoriopterygids, Anchiornithids, etc.) recovered from the Daohugou beds, Haifanggou Fm. and assumed stratigraphic equivalents, Bathonian - Callovian (Xu et al. 2016, Gradstein et al. 2020).
Sauropodomorpha (Plateosauria)	225.42	Unaysaurus, fossil beds of Caturrita Fm. (Langer et al. 2018)
Massopoda	220 - 213	Coloradisaurus, Upper Los Colorados Fm. (Apaldetti et al. 2012, using upper 50% of whole fm. age range of Kent et al. 2014)
Eusauropoda	199.48 - 184.22	Barapasaurus, Kota Fm., Sinemurian to Pliensbachian (Bandyopadhyay et al. 2010, Gradstein et al. 2020)
Cetiosauridae + Mamenchisauridae + Jobaria + Neosauropoda	179.17 - 178.07	Patagosaurus, Las Chacritas Member, Canadon Asfalto Fm. (Pol et al. 2020)
Mamenchisauridae + Jobaria + Neosauropoda	170.92 - 168.18	Chuanjiesaurus, Chuanjie Fm., Bajocian (Ren et al. 2021, Gradstein et al. 2020)
Mamenchisauridae	170.92 - 168.18	Chuanjiesaurus, Chuanjie Fm., Bajocian (Ren et al. 2021, Gradstein et al. 2020)
Jobaria + Neosauropoda	170.92 - 168.18	Jobaria, Tiourarén Fm., not precisely constrained, but hypothesised to be Middle Jurassic (Rauhut & Lopez-Arbarello 2009, Gradstein et al. 2020)
Neosauropoda	168.18 - 165.32	Tharosaurus, Fort Member, Jaisalmer Fm., Bathonian (Bajpai et al. 2023, Gradstein et al. 2020)
Flagellicaudata	168.18 - 165.32	See Neosauropoda
Dicraeosauridae	168.18 - 165.32	See Neosauropoda
Diplodocidae	157.32 - 152.77	Kaatedocus, Howe Quarry, Salt Wash Member, Morrison Fm. (Chure & Loewen 2020, Tschopp & Mateus 2013)
Diplodocinae	157.32 - 152.77	See Diplodocidae
Macronaria	168.18 - 161.55	Atlasaurus, Guettioua Formation, Bathonian-Callovian (El Ouali et al. 2021, Gradstein et al. 2020)
Titanosauriformes	168.18 - 161.55	See Macronaria
Brachiosauridae	168.18 - 161.55	See Macronaria
Sauroposeidon + Eutitanosauria	140.42 - 132.62	Ninjatitan, Bajada Colorada Fm., late Berriasian to Valanginian (Gallina et al. 2021, Gradstein et al. 2020)
Eutitanosauria	121.42 - 113.22	Tapuisaurus, Quiricó Formation, Aptian, (Zaher et al. 2011, Gradstein et al. 2020)
Lithostrotia	121.42 - 113.22	See Eutitanosauria
Ornithischia (Genasauria)	200.91	Laquintasaura, La Quinta Fm. Bonebed, (Barrett et al. 2014)
Thyreophora	199.5 - 174.72	Scutellosaurus, Silty Facies, Kayenta Fm, Dilophosaurus holotype quarry to Toarcian (Marsh 2018, Marsh & Rowe, 2020, Breeden et al. 2021, Gradstein et al. 2020)
Eurypoda	170.92 - 169.55	Isaberrysaura, Early Bajocian (Salgado et al. 2017, Gradstein et al. 2020)
Stegosauria	170.92 - 169.55	See Eurypoda
Ankylosauria	168.19 - 161.55	Spicomellus, El Mers Group, Bathonian-Callovian (Maidment et al. 2021, Gradstein et al. 2020)
Ankylosauridae + Panoplosauridae	161.55 - 154.78	Tianchisaurus, Qigu Fm., Oxfordian (Augustin et al. 2020, Martin et al. 2010, Gradstein et al. 2020)
Cerapoda	165.32 - 161.55	Callovosaurus, Peterborough Member, Oxford Clay Fm., Callovian (Ruiz-Omeñaca et al. 2006, Gradstein et al. 2020)
Ornithopoda	165.32 - 161.55	See Cerapoda
Iguanodontia	165.32 - 161.55	See Cerapoda
Dryomorpha	165.32 - 161.55	See Cerapoda
Hadrosauriformes	137.72 - 132.62	Barilium (hadrosauroid after Bonsor et al. 2023), Wadhurst Clay, Valanginian (Norman 2011, Gradstein et al. 2020)
Hadrosauroidea	137.72 - 132.62	See Hadrosauriformes
Saurolophinae	81.55 - 80.61	Acristavus, Lower Two Medicine Fm. and Reynolds Member, Wahweap Fm. (Fowler 2017, Beveridge et al. 2022)
Marginocephalia	161.55 - 154.78	Yinlong, Shishugou Clay Fm., Oxfordian (Han et al. 2016, Gradstein et al. 2020)
Euceratopsia	90.9 - 88.6	Zuniceratops, Moreno Hill Fm. (Cilliers et al. 2021)
Chasmosaurinae	77.03 - 75.46	Chasmosaurus, Dinosaur Park Fm. (Fowler 2017)
*Only oldest date used to calibrate internal nodes
*Gradstein et al. Geologic Time Scale dates read using TimeScale Creator v 8.1 (Geological TimeScale Foundation, 2021)

## Sheet: Ancestral States - CoM_M^0.33
	Preferred isometric model set		Preferred allometric model set		NAS isometric model set		NAS allometric model set		Bird isometric model set		Bird allometric model set
	X	Y	X	Y	X	Y	X	Y	X	Y	X	Y
Dinosauriformes	0.0489828	0.0223898	0.0513896	0.0245574	0.0519952	0.0257758	0.0538754	0.0288361	0.0463648	0.0189524	0.0501299	0.0203194
Dinosauria	0.0447401	0.0182138	0.0465376	0.0208491	0.0482881	0.0206309	0.0491077	0.0247959	0.0426808	0.0154425	0.0461488	0.0172353
Ornithischia (Genasauria)	0.0241345	0.0185515	0.0278594	0.0197841	0.0280446	0.0207638	0.0308746	0.0227943	0.0244336	0.0168641	0.0285706	0.0175217
Thyreophora	0.0233484	0.018131	0.0271811	0.0193385	0.0273294	0.0202299	0.0303121	0.0221496	0.0238193	0.0164936	0.0280115	0.0171063
Eurypoda	0.0303031	0.0152437	0.0326447	0.0166105	0.0339005	0.0163228	0.0352054	0.0181199	0.0301906	0.0130318	0.0329784	0.0130472
Stegosauria	0.0317442	0.0136615	0.0334763	0.0154657	0.0355869	0.0138459	0.0362377	0.0157766	0.0317768	0.0107313	0.0340713	0.0103107
Ankylosauria	0.0368701	0.0136894	0.0381617	0.014725	0.0397185	0.0146196	0.0398041	0.0161114	0.0358897	0.0116487	0.0375926	0.011472
Ankylosauridae + Panoplosauridae	0.0374618	0.0136845	0.0386256	0.0146618	0.0400563	0.0146207	0.0399691	0.0160854	0.0364496	0.011653	0.0380797	0.0114321
Cerapoda	0.0244368	0.0212814	0.0279173	0.0223554	0.0279815	0.0241632	0.0303029	0.0264104	0.0241848	0.0195233	0.0281251	0.0202079
Ornithopoda	0.0225811	0.0234243	0.026526	0.0243879	0.0262344	0.0269197	0.0287497	0.0294087	0.0224387	0.0215996	0.0266011	0.0223779
Iguanodontia	0.0192685	0.0247855	0.0236581	0.0256059	0.0231794	0.0286685	0.0259049	0.0313727	0.0194248	0.0229714	0.023771	0.0238006
Dryomorpha	0.0135325	0.0257532	0.0185588	0.0265019	0.0179031	0.0302762	0.0211053	0.0333737	0.0141008	0.024029	0.0187585	0.0249857
Hadrosauriformes	0.0183347	0.0230893	0.0222894	0.0241172	0.0224545	0.0265324	0.0241113	0.0297396	0.0181622	0.021319	0.0220728	0.0221372
Hadrosauroidea	0.0166906	0.0229408	0.0210501	0.0242716	0.0208385	0.0261992	0.0227752	0.0297586	0.0163313	0.0212812	0.0206539	0.0223554
Hadrosauridae	0.0295866	0.0269664	0.0305743	0.0277279	0.0282841	0.0309186	0.0275662	0.0344919	0.0238322	0.0252426	0.0272457	0.0259845
Marginocephalia	0.0318255	0.0232911	0.0328787	0.0242002	0.0337468	0.0263641	0.033663	0.0285253	0.0293108	0.0215189	0.0318174	0.0219755
Ceratopsia	0.052444	0.0303986	0.047465	0.031111	0.0504523	0.0326388	0.0441921	0.0343706	0.0456175	0.0281941	0.0447425	0.0279576
Ceratopsidae	0.0569769	0.026249	0.0482437	0.0268157	0.0554815	0.0274539	0.0458747	0.0286856	0.0504493	0.0240565	0.0479331	0.0230742
Saurischia	0.041644	0.014019	0.0427248	0.0172001	0.0457074	0.0154786	0.0453546	0.020867	0.0400121	0.0118534	0.0431458	0.0141353
Theropoda	0.0406661	0.011993	0.0412671	0.0154703	0.0448554	0.0130232	0.0439022	0.01905	0.0391157	0.0101098	0.0420588	0.0126981
Neotheropoda	0.0352791	0.0144917	0.0384115	0.0164174	0.0429569	0.0164842	0.0444863	0.0201892	0.0346121	0.0131889	0.0391314	0.0146308
Dilophosaurus + Averostra	0.0515464	0.0173186	0.0519927	0.0182561	0.0554134	0.0209305	0.052794	0.0246177	0.0498382	0.0159373	0.0528265	0.0166455
Tetanurae	0.047376	0.0185734	0.0481447	0.0195411	0.0515284	0.0225794	0.0494447	0.0262603	0.0458542	0.0171698	0.0487334	0.0178689
Avetheropoda	0.0457717	0.0213722	0.0465813	0.0224423	0.0503048	0.0260412	0.0483854	0.0299324	0.0442849	0.0198763	0.0469965	0.0206651
Allosauroidea	0.0416883	0.0199382	0.0422223	0.0213117	0.0468271	0.0241108	0.0440822	0.028746	0.0403123	0.0184588	0.0429229	0.019474
Allosauridae + Carcharodontosauria	0.0274479	0.0147065	0.0291835	0.01667	0.0347294	0.0174315	0.0330445	0.0225298	0.0272882	0.013668	0.0308737	0.0150665
Tyrannoraptora	0.0489207	0.0267489	0.0501326	0.0275639	0.0531681	0.0328907	0.052506	0.0361041	0.0473379	0.0251151	0.0499648	0.0257304
Tyrannosauridae	0.0323211	0.0191332	0.0310403	0.0194794	0.0360927	0.0222808	0.0312383	0.0263902	0.0318287	0.0181436	0.0343732	0.0191302
Maniraptoriformes	0.0499082	0.0280386	0.0512533	0.0288082	0.0541039	0.0345511	0.0537895	0.0376031	0.0482841	0.0263631	0.0508945	0.0269344
Maniraptora	0.0514192	0.0292963	0.0528489	0.0300413	0.0555669	0.0361946	0.0555839	0.039066	0.0497146	0.0276064	0.052283	0.0281396
Pennaraptora	0.0531098	0.0308851	0.0547651	0.0315999	0.0571737	0.0383097	0.0576882	0.0409991	0.0513269	0.0291894	0.0539608	0.0296915
Paraves	0.0551564	0.032419	0.0571539	0.0331373	0.0591085	0.0403481	0.0602451	0.0427974	0.0532486	0.030729	0.0560002	0.0311887
Dromaeosauridae	0.0535215	0.0326522	0.0555622	0.0333857	0.0575818	0.0408267	0.0588119	0.0432967	0.0517357	0.0309263	0.0545314	0.0313957
Avialae	0.0588379	0.0337196	0.0611346	0.0344263	0.0625699	0.041908	0.0642351	0.0440963	0.0566833	0.0320714	0.0595083	0.0324787
Sauropodomorpha (Plateosauria)	0.0361259	0.0154199	0.0391384	0.0180052	0.0415762	0.01678	0.0420462	0.0211592	0.0359337	0.0131808	0.0395472	0.01441
Massopoda	0.0354743	0.0152619	0.0383651	0.0180618	0.0418397	0.0163461	0.0419434	0.0206853	0.035368	0.0127718	0.0385293	0.0137441
Eusauropoda	0.035006	0.0116554	0.0370395	0.0165479	0.0432989	0.0108622	0.0424416	0.0164094	0.0345877	0.00753702	0.0363366	0.00794422
Cetiosauridae + Mamenchisauridae + Jobaria + Neosauropoda	0.0313072	0.00808885	0.0339041	0.0148433	0.0406997	0.00608324	0.0402248	0.0129684	0.0303771	0.00296033	0.0315204	0.00293187
Mamenchisauridae + Jobaria + Neosauropoda	0.0488824	0.00968864	0.0396545	0.0168816	0.0636721	0.00623457	0.0527512	0.0133423	0.0474745	0.00498562	0.0400831	0.00591091
Mamenchisauridae	0.0681864	0.00996046	0.0467698	0.017837	0.0897537	0.0057076	0.0691158	0.0129103	0.0661651	0.00612948	0.0495807	0.00835758
Jobaria + Neosauropoda	0.0471538	0.0110166	0.0382896	0.0179644	0.0605629	0.00691287	0.0489131	0.0141483	0.0458813	0.00586706	0.0391481	0.00644328
Neosauropoda	0.0475045	0.0118436	0.0386099	0.018328	0.0607092	0.00797918	0.0490989	0.0147224	0.0463711	0.00690983	0.0399302	0.00741406
Diplodocoidea	0.0470261	0.0112773	0.037937	0.0177438	0.0608688	0.00749383	0.0492129	0.0141151	0.045997	0.0066313	0.0393041	0.00732035
Dicraeosauridae	0.0458231	0.0111155	0.0374209	0.0174674	0.0593666	0.00744987	0.0483617	0.0139595	0.0449047	0.00651189	0.0388146	0.00715214
Diplodocidae	0.05158	0.00873523	0.0369517	0.0158092	0.0713128	0.00471984	0.0552788	0.0112761	0.0505107	0.00563125	0.038445	0.0077886
Diplodocinae	0.0506367	0.00747622	0.0347982	0.0156192	0.0748209	0.0027689	0.0579873	0.00992657	0.0497605	0.00509748	0.0351981	0.00854951
Macronaria	0.0481742	0.0130481	0.0393788	0.0190812	0.0607491	0.00936906	0.0492086	0.0157015	0.0471104	0.00813829	0.0411298	0.00844731
Titanosauriformes	0.0486194	0.0145328	0.0401039	0.0201139	0.0605318	0.0110896	0.0492486	0.0169968	0.0476225	0.00955554	0.0421539	0.00959187
Brachiosauridae	0.0487696	0.0161254	0.0406823	0.0212477	0.0598741	0.0129258	0.0489998	0.0184071	0.0478608	0.0110432	0.0430291	0.0107771
Somphospondylidae	0.0608707	0.0100475	0.0462	0.0159131	0.0788196	0.00629108	0.0612411	0.0122228	0.0589919	0.006634	0.0483376	0.00790325
Eutitanosauria	0.0570807	0.00979727	0.0429208	0.0159228	0.0755842	0.00603012	0.058605	0.0120956	0.0555048	0.00663112	0.0449204	0.00818746
Lithostrotia	0.0554309	0.00989562	0.0419207	0.0157835	0.0734432	0.00629852	0.0576308	0.0120913	0.0540303	0.00660986	0.0439797	0.0080329

## Sheet: Ancestral States - CoM_GA
	Preferred isometric model set		Preferred allometric model set		NAS isometric model set		NAS allometric model set		Bird isometric model set		Bird allometric model set
	X	Y	X	Y	X	Y	X	Y	X	Y	X	Y
Dinosauriformes	0.306729	1.04867	0.317023	1.23234	0.34087	1.22236	0.347397	1.54822	0.295038	0.890422	0.314224	1.01943
Dinosauria	0.300986	0.955046	0.31056	1.2043	0.34031	1.0884	0.343449	1.54449	0.29215	0.810029	0.311273	0.987933
Ornithischia (Genasauria)	0.198846	0.563288	0.232133	0.629093	0.235194	0.643136	0.262323	0.75828	0.203946	0.517341	0.235402	0.552488
Thyreophora	0.193238	0.548843	0.227602	0.610007	0.229936	0.625031	0.258448	0.729542	0.199824	0.505726	0.231942	0.537027
Eurypoda	0.267513	0.431756	0.300423	0.492823	0.303619	0.473167	0.328604	0.558291	0.272055	0.378318	0.296832	0.387698
Stegosauria	0.29682	0.353985	0.331685	0.423096	0.337146	0.366297	0.363198	0.442922	0.303351	0.286237	0.326685	0.280163
Ankylosauria	0.321074	0.38493	0.349922	0.4363	0.351445	0.419578	0.37096	0.491735	0.320811	0.336244	0.338563	0.33792
Ankylosauridae + Panoplosauridae	0.3287	0.376174	0.357861	0.425949	0.356955	0.409925	0.376312	0.480594	0.328408	0.328915	0.346144	0.329419
Cerapoda	0.211146	0.565879	0.243	0.619505	0.244612	0.656732	0.268436	0.761905	0.210016	0.524473	0.240088	0.551619
Ornithopoda	0.189317	0.571308	0.22586	0.616239	0.223991	0.673345	0.250899	0.773688	0.189995	0.533687	0.222314	0.556156
Iguanodontia	0.16089	0.582745	0.202811	0.621647	0.19795	0.69453	0.228584	0.795696	0.164404	0.548477	0.199405	0.567545
Dryomorpha	0.116054	0.603345	0.164066	0.63745	0.157144	0.73346	0.192596	0.841426	0.12262	0.57219	0.161385	0.589675
Hadrosauriformes	0.164051	0.51238	0.209383	0.556262	0.205886	0.607072	0.23386	0.715377	0.165265	0.480612	0.19951	0.494656
Hadrosauroidea	0.151493	0.451966	0.201093	0.497821	0.194481	0.531392	0.225419	0.635623	0.150812	0.425613	0.189689	0.442397
Hadrosauridae	0.264756	0.47115	0.290095	0.513461	0.256688	0.548199	0.269058	0.657709	0.214425	0.443563	0.244309	0.454919
Marginocephalia	0.327991	0.556166	0.338884	0.597863	0.347456	0.646403	0.349409	0.733975	0.299343	0.517345	0.316982	0.533108
Ceratopsia	0.654131	0.552564	0.612878	0.585286	0.634665	0.601674	0.580152	0.661048	0.562951	0.507792	0.54803	0.500291
Ceratopsidae	0.698526	0.492219	0.630132	0.535713	0.684686	0.518381	0.606734	0.580427	0.615946	0.449234	0.586026	0.431438
Saurischia	0.300925	0.88322	0.308462	1.20826	0.345599	0.979217	0.344015	1.5845	0.29417	0.745922	0.312543	0.980666
Theropoda	0.303225	0.872712	0.307971	1.2431	0.349654	0.954455	0.344648	1.6497	0.296572	0.735394	0.314116	1.00668
Neotheropoda	0.239324	0.666243	0.260939	0.814962	0.299242	0.770704	0.311909	1.06428	0.239203	0.60551	0.265819	0.708804
Dilophosaurus + Averostra	0.345712	0.718824	0.35938	0.786509	0.38562	0.898061	0.381247	1.10153	0.341991	0.67493	0.361298	0.709793
Tetanurae	0.32767	0.805155	0.342288	0.864544	0.371772	1.01895	0.368554	1.20201	0.324244	0.761681	0.342967	0.788531
Avetheropoda	0.325705	0.960736	0.338953	1.01662	0.375372	1.22589	0.370522	1.40162	0.321823	0.91513	0.339118	0.937299
Allosauroidea	0.306636	0.787835	0.319444	0.851749	0.361504	0.998819	0.352147	1.19028	0.302478	0.747398	0.319522	0.774626
Allosauridae + Carcharodontosauria	0.217997	0.540109	0.240746	0.631369	0.287803	0.666071	0.28702	0.894932	0.221083	0.512069	0.247567	0.555988
Tyrannoraptora	0.347433	1.37801	0.359497	1.41922	0.397562	1.77722	0.396363	1.92363	0.343324	1.32312	0.359122	1.33292
Tyrannosauridae	0.279701	0.531281	0.283969	0.574053	0.325139	0.642561	0.301278	0.815559	0.281636	0.515542	0.303934	0.543725
Maniraptoriformes	0.353351	1.48298	0.365313	1.52104	0.403668	1.91623	0.40368	2.05589	0.349078	1.42538	0.364434	1.43219
Maniraptora	0.362718	1.58424	0.374051	1.61871	0.413435	2.05223	0.414335	2.18051	0.358075	1.52569	0.372714	1.52963
Pennaraptora	0.371889	1.70465	0.383288	1.73401	0.422743	2.21665	0.425441	2.33151	0.366853	1.64573	0.38145	1.64644
Paraves	0.382362	1.82419	0.394651	1.84889	0.43295	2.37886	0.438249	2.47338	0.376597	1.76541	0.391538	1.76225
Dromaeosauridae	0.372278	1.81094	0.384909	1.83562	0.42339	2.36923	0.429601	2.46568	0.367157	1.75166	0.382602	1.74901
Avialae	0.402918	1.95697	0.415755	1.97703	0.452717	2.5507	0.459704	2.62295	0.395781	1.89883	0.410561	1.89131
Sauropodomorpha (Plateosauria)	0.271464	0.601037	0.302542	0.790154	0.324846	0.661527	0.339273	0.990346	0.275445	0.508617	0.299969	0.609306
Massopoda	0.273465	0.545255	0.306539	0.725414	0.335226	0.590731	0.349455	0.878598	0.277963	0.449692	0.299564	0.523169
Eusauropoda	0.292366	0.43552	0.328539	0.697745	0.37441	0.40822	0.388665	0.713917	0.292962	0.270032	0.304418	0.298197
Cetiosauridae + Mamenchisauridae + Jobaria + Neosauropoda	0.274658	0.372147	0.322076	0.751162	0.367902	0.286048	0.390607	0.669672	0.269136	0.131823	0.275906	0.127855
Mamenchisauridae + Jobaria + Neosauropoda	0.458667	0.372439	0.394868	0.730967	0.634164	0.239959	0.549354	0.600401	0.450569	0.167367	0.368949	0.191863
Mamenchisauridae	0.650933	0.319802	0.466162	0.623185	0.925209	0.192868	0.732364	0.484984	0.640467	0.176717	0.461741	0.228568
Jobaria + Neosauropoda	0.450408	0.425369	0.396366	0.818554	0.60938	0.240963	0.525092	0.646546	0.442105	0.193561	0.369199	0.219166
Neosauropoda	0.451311	0.422439	0.397929	0.777899	0.607341	0.257076	0.52454	0.62279	0.444966	0.215216	0.375637	0.239489
Diplodocoidea	0.447492	0.39948	0.389239	0.736924	0.611784	0.243632	0.525108	0.588238	0.442197	0.208389	0.368927	0.236238
Dicraeosauridae	0.433929	0.394011	0.381674	0.722008	0.592947	0.244577	0.512628	0.579503	0.429542	0.206793	0.362467	0.232641
Diplodocidae	0.508739	0.289568	0.382172	0.573152	0.75809	0.153204	0.607112	0.425986	0.504331	0.175513	0.367353	0.238416
Diplodocinae	0.52323	0.230723	0.36959	0.505359	0.835872	0.085766	0.659727	0.338448	0.519697	0.154785	0.346748	0.249883
Macronaria	0.454759	0.434815	0.405285	0.76456	0.602341	0.282152	0.52361	0.622068	0.449674	0.241422	0.38655	0.26198
Titanosauriformes	0.457354	0.45132	0.41329	0.753492	0.596404	0.315532	0.523293	0.627084	0.453322	0.269528	0.396636	0.282517
Brachiosauridae	0.458433	0.46799	0.42096	0.74105	0.587525	0.350571	0.521323	0.632355	0.455512	0.297404	0.406261	0.3014
Somphospondylidae	0.520273	0.444469	0.427249	0.810538	0.718632	0.246645	0.591971	0.616529	0.51391	0.279115	0.415809	0.351204
Eutitanosauria	0.505748	0.403196	0.4095	0.725665	0.719115	0.236757	0.587424	0.558079	0.501155	0.263178	0.398516	0.32945
Lithostrotia	0.484088	0.433513	0.395291	0.756742	0.690467	0.269324	0.571011	0.588942	0.48075	0.282279	0.38515	0.34447

## Sheet: References
APALDETTI, C., POL, D., & YATES, A. (2012). The postcranial anatomy of Coloradisaurus brevis (Dinosauria: Sauropodomorpha) from the Late Triassic of Argentina and its phylogenetic implications. Palaeontology 56, 277-301.
ARMAS, P., MORENO, C., SÁNCHEZ, M. L., & GONZÁLEZ, F. (2014). Sedimentary palaeoenvironment, petrography, provenance and diagenetic inference of the Anacleto Formation in the Neuquén Basin, Late Cretaceous, Argentina. Journal of South American Earth Sciences 53, 59-76.
AUGUSTIN, F. J., MATZKE, A. T., MAISCH, M. W., & PFRETZSCHNER, H. U. (2020). First evidence of an ankylosaur (Dinosauria, Ornithischia) from the Jurassic Qigu Formation (Junggar Basin, NW China) and the early fossil record of Ankylosauria. Geobios 61, 1-10.
AVERIANOV, A. O., KRASNOLUTSKII, S. A., & IVANTSOV, S. V. (2010). A new basal coelurosaur (Dinosauria: Theropoda) from the Middle Jurassic of Siberia. Proceedings of the Zoological Institute RAS 314, 42-57.
BAJPAI, S., DATTA, D., PANDEY, P., GHOSH, T., KUMAR, K., & BHATTACHARYA, D. (2023). Fossils of the oldest diplodocoid dinosaur suggest India was a major centre for neosauropod radiation. Scientific Reports 13, 12680.
BANDYOPADHYAY, S., GILLETTE, D. D., RAY, S., & SENGUPTA, D. P. (2010). Osteology of Barapasaurus tagorei (Dinosauria: Sauropoda) from the early Jurassic of India. Palaeontology 53, 533-569.
BARRETT, P. M., BUTLER, R. J., MUNDIL, R., SCHEYER, T. M., IRMIS, R. B., & SÁNCHEZ-VILLAGRA, M. R. (2014). A palaeoequatorial ornithischian and new constraints on early dinosaur diversification. Proceedings of the Royal Society B: Biological Sciences 281, 20141147. 20141147.
BATES, K. T., MANNION, P. D., FALKINGHAM, P. L., BRUSATTE, S. L., HUTCHINSON, J. R., OTERO, A, SELLERS, W. I., SULLIVAN, C., STEVENS, K. A., & ALLEN, V. (2016). Temporal and phylogenetic evolution of the sauropod dinosaur body plan. Royal Society Open Science 3, 150636.
BEVERIDGE, T. L., ROBERTS, E. M., RAMEZANI, J., TITUS, A. L., EATON, J. G., IRMIS, R. B., & SERTICH, J. J. (2022). Refined geochronology and revised stratigraphic nomenclature of the Upper Cretaceous Wahweap Formation, Utah, USA and the age of early Campanian vertebrates from southern Laramidia. Palaeogeography, Palaeoclimatology, Palaeoecology 591, 110876.
BONSOR, J. A., LOCKWOOD, J. A. F., LEITE, J. V., SCOTT-MURRAY, A. & MAIDMENT, S. C. R. (2023). The osteology of the holotype of the British iguanodontian dinosaur Mantellisaurus atherfieldensis. Monographs of the Palaeontographical Society 665, 1–63.
BREEDEN III, B. T., RAVEN, T. J., BUTLER, R. J., ROWE, T. B., & MAIDMENT, S. C. (2021). The anatomy and palaeobiology of the early armoured dinosaur Scutellosaurus lawleri (Ornithischia: Thyreophora) from the Kayenta Formation (Lower Jurassic) of Arizona. Royal Society Open Science 8, 201676.
BUSSERT, R., HEINRICH, W. D., & ABERHAN, M. (2009). The Tendaguru formation (Late Jurassic to Early Cretaceous, southern Tanzania): definition, palaeoenvironments, and sequence stratigraphy. Fossil Record 12, 141-174.
CARBALLIDO, J. L., POL, D., OTERO, A., CERDA, I. A., SALGADO, L., GARRIDO, A. C., RAMEZANI, J., CÚNEO, N. R. & KRAUSE, J. M. (2017). A new giant titanosaur sheds light on body mass evolution among sauropod dinosaurs. Proceedings of the Royal Society B: Biological Sciences 284, 20171219.
CARRANO, M.T., BENSON, R.B. AND SAMPSON, S.D., 2012. The phylogeny of Tetanurae (Dinosauria: Theropoda). Journal of Systematic Palaeontology 10, 211–300.
CHURE, D. J., & LOEWEN, M. A. (2020). Cranial anatomy of Allosaurus jimmadseni, a new species from the lower part of the Morrison Formation (Upper Jurassic) of Western North America. PeerJ 8, e7803.
CILLIERS, C. D., TUCKER, R. T., CROWLEY, J. L., & ZANNO, L. E. (2021). Age constraint for the Moreno Hill Formation (Zuni Basin) by CA-TIMS and LA-ICP-MS detrital zircon geochronology. PeerJ 9, e10948.
CORAM, R. A., RADLEY, J. D., & MARTILL, D. M. (2017). A Cretaceous calamity? The Hypsilophodon Bed of the Isle of Wight, southern England. Geology Today 33, 66–70.
CURRY-ROGERS, K. (2009). The postcranial osteology of Rapetosaurus krausei (Sauropoda: Titanosauria) from the Late Cretaceous of Madagascar. Journal of vertebrate Paleontology 29, 1046–1086.
D’EMIC, M. D., & FOREMAN, B. Z. (2012). The beginning of the sauropod dinosaur hiatus in North America: insights from the Lower Cretaceous Cloverly Formation of Wyoming. Journal of Vertebrate Paleontology 32, 883–902.
D’EMIC, M. D., FOREMAN, B. Z., JUD, N. A., BRITT, B. B., SCHMITZ, M., & CROWLEY, J. L. (2019). Chronostratigraphic revision of the Cloverly Formation (Lower Cretaceous, Western Interior, USA). Bulletin of the Peabody Museum of Natural History 60, 3–40
D’EMIC, M. D., MELSTROM, K. M., & EDDY, D. R. (2012). Paleobiology and geographic range of the large-bodied Cretaceous theropod dinosaur Acrocanthosaurus atokensis. Palaeogeography, Palaeoclimatology, Palaeoecology 333, 13–23.
DASHZEVEG, D., DINGUS, L., LOOPE, D. B., SWISHER, C. C., DULAM, T., & SWEENEY, M. R. (2005). New stratigraphic subdivision, depositional environment, and age estimate for the Upper Cretaceous Djadokhta Formation, southern Ulan Nur Basin, Mongolia. American Museum Novitates 2005, 1–31.
EL OUALI, M., KABIRI, L., ESSAFRAOUI, B., CHARROUD, A., KRENCKER, F. N., & BODIN, S. (2021). Stratigraphic and geodynamic characterization of Jurassic–Cretaceous “red beds” on the Msemrir-Errachidia E-W transect (central High Atlas, Morocco). Journal of African Earth Sciences 183, 104330.
FOWLER, D. W. (2017). Revised geochronology, correlation, and dinosaur stratigraphic ranges of the Santonian-Maastrichtian (Late Cretaceous) formations of the Western Interior of North America. PLOS One 12, e0188426.
GALLI, K. G., BUCHWALDT, R., LUCAS, S. G., & TANNER, L. (2018). New chemical abrasion thermal ionization mass spectrometry dates from the Brushy Basin Member, Morrison Formation, western Colorado: implications for dinosaur evolution. The Journal of Geology 126, 473–486.
GALLINA, P. A., CANALE, J. I., & CARBALLIDO, J. L. (2021). The earliest known titanosaur sauropod dinosaur. Ameghiniana 58, 35–51.
GEOLOGIC TIMESCALE FOUNDATION (2021). TimeScale Creator. Geologic TimeScale Foundation, West Lafayette. Version 8.1. https://timescalecreator.org/index/index.php.
GRADSTEIN F. M., OGG, J. G., SCHMITZ, M. D. & OGG, G . M. (2020) Geologic Time Scale 2020. Amsterdam, Netherlands. Elsevier.
HAN, F. L., FORSTER, C. A., CLARK, J. M., & XU, X. (2016). Cranial anatomy of Yinlong downsi (Ornithischia: Ceratopsia) from the Upper Jurassic Shishugou Formation of Xinjiang, China. Journal of Vertebrate Paleontology 36, e1029579.
HEDRICK, B. P., ZANNO, B. P., WOLFE, D. G. & DODSON, P. (2015). The slothful claw: osteology and taphonomy of Nothronychus mckinleyi and N. graffami (Dinosauria: Theropoda) and anatomical considerations for derived Therizinosaurids. PLOS One 10, e0129449.
HENDRICKX, C., HARTMAN, S. A., & MATEUS, O. (2015). An overview of non-avian theropod discoveries and classification. PalArch's Journal of Vertebrate Palaeontology 12, 1–73.
HOLWERDA, F. M., & POL, D. (2018). Phylogenetic analysis of Gondwanan basal eusauropods from the Early-Middle Jurassic of Patagonia, Argentina. Spanish Journal of Palaeontology 33, 289.
JOECKEL, R. M., LUDVIGSON, G. A., MÖLLER, A., HOTTON, C. L., SUAREZ, M. B., SUAREZ, C. A., SAMES, B., KIRKLAND, J. I. & HENDRIX, B. (2020). Chronostratigraphy and terrestrial palaeoclimatology of Berriasian-Hauterivian strata of the Cedar Mountain Formation, Utah, USA. Geological Society, London, Special Publications 498, 75–100.
KENT, D. V., SANTI MALNIS, P., COLOMBI, C. E., ALCOBER, O. A., & MARTÍNEZ, R. N. (2014). Age constraints on the dispersal of dinosaurs in the Late Triassic from magnetochronology of the Los Colorados Formation (Argentina). Proceedings of the National Academy of Sciences 111, 7958–7963.
LACERDA, M. B., BITTENCOURT, J. S., & HUTCHINSON, J. R. (2023). Macroevolutionary patterns in the pelvis, stylopodium and zeugopodium of megalosauroid theropod dinosaurs and their importance for locomotor function. Royal Society Open Science 10, 230481.
LALLENSACK, J. N., TESCHNER, E., PABST, B., & SANDER, M. P. (2021). New skulls of the basal sauropodomorph Plateosaurus trossingensis from Frick, Switzerland: is there more than one species? Acta Palaeontologica Polonica 66, 1–28
LANGER, M. C., RAMEZANI, J., & DA ROSA, Á. A. (2018). U-Pb age constraints on dinosaur rise from south Brazil. Gondwana Research 57, 133–140.
LEANZA, H.A., APESTEGUIA, S., NOVAS, F.E. & DE LA FUENTE, M.S. (2004). Cretaceous terrestrial beds from the Neuquén Basin (Argentina) and their tetrapod assemblages. Cretaceous Research 25, 61–87.
MACAULAY, S., HOEHFURTNER, T., CROSS, S. R. R., MAREK, R. D., HUTCHINSON, J. R., SCHACHNER, E. R., MAHER, A. E. & BATES, K. T. (2023). Decoupling body shape and mass distribution in birds and their dinosaurian ancestors. Nature Communications 14, 1575.
MADZIA, D., ARBOUR, V. M., BOYD, C. A., FARKE, A. A., CRUZADO-CABALLERO, P., & EVANS, D. C. (2021). The phylogenetic nomenclature of ornithischian dinosaurs. PeerJ 9, e12362.
MAIDMENT, S. C., STRACHAN, S. J., OUARHACHE, D., SCHEYER, T. M., BROWN, E. E., FERNANDEZ, V., JOHANSON, Z., RAVEN, T. J. & BARRETT, P. M. (2021). Bizarre dermal armour suggests the first African ankylosaur. Nature Ecology & Evolution 5, 1576–1581.
MAO, L., XING, L., ZHANG, J., WANG, T., & WANG, D. (2019). Revisiting the world famous Lufeng Formation dinosaur fauna: new approaches to old problems. Historical Biology 32, 1062–1070.
MARSH, A. D. (2018). Contextualizing the evolution of theropod dinosaurs in western North America using U-Pb geochronology of the Chinle Formation and Kayenta Formation on the Colorado Plateau. Doctoral dissertation, The University of Texas.
MARSH, A. D., & ROWE, T. B. (2020). A comprehensive anatomical and phylogenetic evaluation of Dilophosaurus wetherilli (Dinosauria, Theropoda) with descriptions of new specimens from the Kayenta Formation of northern Arizona. Journal of Paleontology 94, 1–103.
MARSICANO, C. A., IRMIS, R. B., MANCUSO, A. C., MUNDIL, R., & CHEMALE, F. (2016). The precise temporal calibration of dinosaur origins. Proceedings of the National Academy of Sciences 113, 509–513.
MARTIN, T., AVERIANOV, A. O., & PFRETZSCHNER, H. U. (2010). Mammals from the late Jurassic Qigu formation in the southern Junggar basin, Xinjiang, northwest China. Palaeobiodiversity and Palaeoenvironments, 90, 295-319.
MOORE, A. J., BARRETT, P. M., UPCHURCH, P., LIAO, C. C., YE, Y., HAO, B., & XU, X. (2023). Re-assessment of the Late Jurassic eusauropod Mamenchisaurus sinocanadorum Russell and Zheng, 1993, and the evolution of exceptionally long necks in mamenchisaurids. Journal of Systematic Palaeontology21, 2171818.
NORMAN, D. B. (2011). On the osteology of the lower Wealden (Valanginian) ornithopod Barilium dawsoni (Iguanodontia: Styracosterna). Special Papers in Palaeontology 86, 165–194.
OSTROM, J. H. (1970). Stratigraphy and paleontology of the Cloverly Formation (Lower Cretaceous) of the Bighorn basin area, Wyoming and Montana (Vol. 35). New Haven, USA: Yale University Press. 1–354.
POL, D., RAMEZANI, J., GOMEZ, K., CARBALLIDO, J. L., CARABAJAL, A. P., RAUHUT, O. W. M., ESCAPA, I. H. & CÚNEO, N. R. (2020). Extinction of herbivorous dinosaurs linked to Early Jurassic global warming event. Proceedings of the Royal Society B 287, 20202310.
PRETTO, F. A., MÜLLER, R. T., MORO, D., GARCIA, M. S., NETO, V. D. P., & DA ROSA, Á. A. S. (2022). The oldest South American silesaurid: new remains from the Middle Triassic (Pinheiros-Chiniquá Sequence, Dinodontosaurus Assemblage Zone) increase the time range of silesaurid fossil record in southern Brazil. Journal of South American Earth Sciences 120, 104039.
RAMEZANI, J., FASTOVSKY, D. E., & BOWRING, S. A. (2014). Revised chronostratigraphy of the lower Chinle Formation strata in Arizona and New Mexico (USA): high-precision U-Pb geochronological constraints on the Late Triassic evolution of dinosaurs. American Journal of Science 314, 981–1008.
RAUHUT, O. W., & LÓPEZ-ARBARELLO, A. (2009). Considerations on the age of the Tiouaren Formation (Iullemmeden Basin, Niger, Africa): implications for Gondwanan Mesozoic terrestrial vertebrate faunas. Palaeogeography, Palaeoclimatology, Palaeoecology 271, 259–267.
RAUHUT, O. W., & POL, D. (2019). Probable basal allosauroid from the early Middle Jurassic Cañadón Asfalto Formation of Argentina highlights phylogenetic uncertainty in tetanuran theropod dinosaurs. Scientific reports 9, 18826.
RAUHUT, O. W., FOTH, C., & TISCHLINGER, H. (2018). The oldest Archaeopteryx (Theropoda: Avialae): a new specimen from the Kimmeridgian/Tithonian boundary of Schamhaupten, Bavaria. PeerJ 6, e4191.
RAVEN, T. J., BARRETT, P. M., JOYCE, C. B., & MAIDMENT, S. C. (2023). The phylogenetic relationships and evolutionary history of the armoured dinosaurs (Ornithischia: Thyreophora). Journal of Systematic Palaeontology 21, 2205433.
REN, X., SEKIYA, T., WANG, T. YANG, Z. & YOU, H. (2021). A revision of the referred specimen of Chuanjiesaurus anaensis Fang et al., 2000: a new early branching mamenchisaurid sauropod from the Middle Jurassic of China. Historical Biology 33, 1872–1887.
ROYO-TORRES, R., COBOS, A., MOCHO, P., & ALCALÁ, L. (2021). Origin and evolution of turiasaur dinosaurs set by means of a new ‘Rosetta’ specimen from Spain. Zoological Journal of the Linnean Society 191, 201–227.
RUIZ-OMEÑACA, J. I., PEREDA SUBERBIOLA, X., GALTON, P. M., & CARPENTER, K. (2006). Callovosaurus leedsi, the earliest dryosaurid dinosaur (Ornithischia: Euornithopoda) from the Middle Jurassic of England. In Horns and beaks: ceratopsian and ornithopod dinosaurs (ed. Carpenter, K.), 3–16. Bloomington, USA: Indiana University Press.
SALES, M. A. F., LIPARINI, A., DE ANDRADE, M. B., ARAGÃO, P. R. L. & SCHULTZ, C. L. (2017). The oldest South American occurrence of Spinosauridae (Dinosauria, Theropoda). Journal of South American Earth Sciences 74, 83–88.
SALGADO, L., CANUDO, J. I., GARRIDO, A. C., MORENO-AZANZA, M., MARTÍNEZ, L. C., CORIA, R. A., & GASCA, J. M. (2017). A new primitive Neornithischian dinosaur from the Jurassic of Patagonia with gut contents. Scientific Reports 7, 1–10.
SCHWEIGERT, G. (2007). Ammonite biostratigraphy as a tool for dating Upper Jurassic lithographic limestones from South Germany: first results and open questions. Neues Jahrbuch für Geologie und Paläontologie. Abhandlungen 245, 117.
SERENO, P. C., BECK, A. L., DUTHEIL, D. B., GADO, B., LARSSON, H. C., LYON, G. H., MARCOT, J. D., RAUHUT, O. W. M., SADLEIR, R. W., SIDOR, C. A., VARRICCHIO, D. D., WILSON, G. P. & WILSON, J. A. (1998). A long-snouted predatory dinosaur from Africa and the evolution of spinosaurids. Science 282, 1298–1302.
TSCHOPP, E., & MATEUS, O. (2013). The skull and neck of a new flagellicaudatan sauropod from the Morrison Formation and its implication for the evolution and ontogeny of diplodocid dinosaurs. Journal of Systematic Palaeontology 11, 853–888.
TURNER, C. E., & PETERSON, F. (1999). Biostratigraphy of dinosaurs in the Upper Jurassic Morrison Formation of the western interior, USA. In Vertebrate paleontology in Utah Vol. 99, 77–114. Salt Lake City, Utah: Utah Geological Survey Miscellaneous Publication.
WANG, J., YE, Y., PEI, R., TIAN, Y., FENG, C., ZHENG, D., & CHANG, S. C. (2018). Age of Jurassic basal sauropods in Sichuan, China: a reappraisal of basal sauropod evolution. GSA Bulletin 130, 1493–1500.
WILLS, S., UNDERWOOD, C. J., & BARRETT, P. M. (2023). Machine learning confirms new records of maniraptoran theropods in Middle Jurassic UK microvertebrate faunas. Papers in Palaeontology 9, e1487.
XU, X., ZHOU, Z., SULLIVAN, C., WANG, Y., & REN, D. (2016). An updated review of the Middle‐Late Jurassic Yanliao Biota: chronology, taphonomy, paleontology and paleoecology. Acta Geologica Sinica‐English Edition 90, 2229–2243.
YANS, J., DEJAX, J., & SCHNYDER, J. (2012). On the age of the Bernissart Iguanodons. Bernissart dinosaurs and early Cretaceous terrestrial ecosystems. In Bernissart dinosaurs and early Cretaceous terrestrial ecosystems (ed. Godefroit, P.) 79–86. Bloomington, USA: Indiana University Press.
YU, Z., WANG, M., LI, Y., DENG, C., & HE, H. (2021). New geochronological constraints for the Lower Cretaceous Jiufotang Formation in Jianchang Basin, NE China, and their implications for the late Jehol Biota. Palaeogeography, Palaeoclimatology, Palaeoecology 583, 110657.
ZAHER, H., POL, D., CARVALHO, A. B., NASCIMENTO, P. M., RICCOMINI, C., LARSON, P., JUAREZ-VALIERI, R., PIRES-DOMINGUES, R., DA SILVA JR., N. J. & DE ALMEIDA CAMPOS, D. (2011). A complete skull of an Early Cretaceous sauropod and the evolution of advanced titanosaurians. PLOS One 6, e16663.
