# Supplementary material for: New perspectives on body size and shape evolution in dinosaurs
Source: Biol Rev Camb Philos Soc. 2025 May 8;100(5):1829–60. doi: 10.1111/brv.70026 (PMC12407065; doi:10.1111/brv.70026)
Supplement: Supplementary file 5 — Table S5. Data from variant models used in the sensitivity analyses. [file BRV-100-1829-s004.xlsx]

## Sheet: Contents
Workbook contents:
Mass property estimates - density sensitivity analyses	Notes
MAX density masses	Model masses - maximum homogenous densities (1169 kg/m^3)
MIN density masses	Model masses - minimum homogenous densities (731 kg/m^3)
DiffDensitiesCoM_Allo AP	Relative centres of mass (CoM/glenoacetabular distance) at homogenous densities
DiffDensitiesCoM_Allo AP + mPPE
DiffDensitiesCoM_Allo AP - mPPE
DiffDensitiesCoM_Allo DV
DiffDensitiesCoM_Allo DV + mPPE
DiffDensitiesCoM_Allo DV - mPPE
DiffDensitiesCoM_Iso AP
DiffDensitiesCoM_Iso DV
Sauro low dnsty necks - masses	Model masses - heterogenous density sauropod models with lower density neck segments (500 kg/m^3)
Sauro low dnsty necks - APCoM	Relative centres of mass (CoM/glenoacetabular distance) - heterogenous density sauropod models with lower density neck segments (500 kg/m^3)
Sauro low dnsty necks - DVCoM
Alternative model sensitivity analyses	Notes
Alt Model Masses	Masses of alternative models (sail-backed Acrocanthosaurus, thyreophorans sans seperately hulled osteoderms, ceratopsians with lighter ornamentation)
APCoM (Alt Allo models)	Relative centres of mass (CoM/glenoacetabular distance) of alternative models (sail-backed Acrocanthosaurus, sauropods with pitched necks, thyreophorans sans seperately hulled osteoderms, ceratopsians with lighter ornamentation)
APCoM (Alt Allo models) +mPPE
APCoM (Alt Allo models) -MPPE
DVCoM (Alt Allo models)
DVCoM (Alt Allo models) +mPPE
DVCoM (Alt Allo models) -MPPE
APCoM (Alt Iso models)
DVCoM (Alt Allo models)
Alternative hulls used in sensitivity analyses	Notes
Acro_sailback hull dimensions	Raw volumes and centres of mass for alternative convex hulls (sail-backed Acrocanthosaurus axial segments, pitched sauropod necks)
Sauropod pitched hull CoMs

## Sheet: MAX density masses
PRIMARY MODEL SET (HETEROGENOUS DENSITY, kg)	Marasuchus	Staurikosaurus	Coelophysis	Dilophosaurus	Suchomimus	Sinraptor	Allosaurus	Acrocanthosaurus	Gorgosaurus	Tyrannosaurus	Struthiomimus	Nothronychus	Anzu	Microraptor	Velociraptor	Archaeopteryx	Yixianornis	Plateosaurus	Lufengosaurus	Patagosaurus	Shunosaurus	Mamenchisaurus	Omeisaurus	Jobaria	Apatosaurus	Diplodocus	Barosaurus	Dicraeosaurus	Amargasaurus	Camarasaurus	Atlasaurus	Giraffatitan	Paluxysaurus	Rapetosaurus (hypothetical adult)	Neuquensaurus	Patagotitan	Scutellosaurus	Gigantspinosaurus	Stegosaurus	Gastonia	Denversaurus	Euoplocephalus	Hypsilophodon	Tenontosaurus	Dysalotosaurus	Mantellisaurus	Iguanodon	Brachylophosaurus	Edmontosaurus
Preferred allometric	0.23151	22.373	16.2226	554.655	6149.58	2675.64	1281.84	9173.92	4696.57	9192.54	591.76	1056.47	338.114	0.885281	12.6598	0.189458	0.134832	769.395	797.478	16039.9	3789.7	14817.4	14470.9	26314.6	46427.8	19841.9	28094.8	8746.48	5679.56	24151.7	30611.8	47188.3	18315.9	17738.6	2660.19	81751.5	3.54648	1769.35	2062.69	571.894	2787.34	3256.02	24.8304	359.007	62.6125	1090	6213.26	3375.61	5576.99
NAS allometric	0.255454	26.459	18.0853	631.154	6710.16	3252.52	1487.54	10218.5	5437.58	10919.4	690.424	1172	441.703	1.05317	15.408	0.228492	0.136092	853.027	902.478	16832.7	4044.95	18148.7	18172.8	29113.8	56415	22667.2	35059.4	9291.18	6115.38	26966.9	31726.5	52687.2	20869.8	21419.4	2822.35	95664.5	3.80731	1826.11	2123.35	606.408	2975.89	3407.3	27.7455	391.397	73.4236	1229.38	6886.74	3663.69	6128.64
Bird allometric	0.245926	21.9767	16.8597	532.73	5610.83	2397.89	1171.99	8458.42	4228.16	8023.75	517.743	998.682	306.838	0.949121	12.4934	0.206338	0.134832	719.055	740.987	12472.3	3170.97	12515.8	12066.9	18915.3	38004.9	16941.3	22379.2	7031.72	4627.36	19391.6	23079.7	35418.2	15454.7	14349.1	2192.87	66164.1	3.78948	1596.23	1814.79	556.612	2557.5	3034.67	24.5507	339.639	60.2131	984.805	5375.15	2856.31	4571.35
Preferred isometric	0.25205	21.8781	16.5698	493.842	5260.29	2360.87	1152.85	8364.09	3885.52	7925.95	505.769	876.076	301.525	0.934578	12.8049	0.20391	0.139503	675.541	706.004	12315.3	3064.14	13394.7	13146.7	20036.7	40446.2	17292.9	26321.9	6918.92	4610.41	18830.1	21422.3	34479.4	14860	14793.4	2251.95	67724.5	3.6604	1456.39	1675.67	490.242	2231.65	2606.39	24.1315	313.997	60.4807	963.348	4960.03	2828.59	4658.01
NAS isometric	0.278995	25.0381	18.2361	544.34	5672.84	2721.39	1293.43	9152.81	4290.79	9071.77	561.257	964.212	363.005	1.09375	14.943	0.24871	0.150434	729.313	781.263	13165.3	3331.66	17081.9	17254.1	23122.5	52065.7	20408.1	34277.8	7498.38	5071.96	21933.8	22626.2	40686.2	17669.5	18876.9	2420.48	84187.2	3.90589	1514.33	1737.66	518.468	2351.7	2700.73	26.3785	335.703	67.6642	1052.98	5372.8	2943.46	4867.35
Bird isometric	0.258093	22.9213	17.7454	531.328	5652.25	2477.8	1220.89	8888.33	4177.13	8363.38	530.319	965.577	319.832	0.995944	13.3543	0.216386	0.139503	726.689	757.296	12664.9	3197.74	14077.5	13751.1	20162.3	42624.4	18321.4	27022.3	7200.79	4763.8	19898.9	22401.7	36036.4	15867.1	15586.8	2306.54	71570.9	3.93645	1552.99	1781.03	537.085	2430.31	2856.29	25.4376	338.125	63.5983	1020	5299.11	2872.14	4699.1
LOWER ALLOMETRIC mPPE ESTIMATES (HETEROGENOUS DENSITY, kg)
Preferred allometric	0.184913	18.1058	12.6871	460.142	4998.91	2188.88	1037.92	7274.03	3927.96	7579.46	483.765	903.224	279.004	0.700564	9.93449	0.142102	0.107938	625.706	648.086	13039.6	3117.75	12386.7	12236.4	21676.5	39112.2	16294.8	22797.3	7188.58	4554.09	20466.3	25678.5	40124.2	15562.7	15225.2	2115.82	68654.2	2.86665	1496.06	1738.31	489.989	2389.04	2789.34	19.9685	297.286	49.1122	876.703	5162.41	2778.48	4514.36
NAS allometric	0.204123	21.3603	14.2614	520.939	5428.78	2632.53	1201.94	8082.85	4505.5	8891.65	559.44	993.613	359.09	0.834902	12.1814	0.182939	0.113558	692.964	733.28	13644.6	3319.51	14822.7	14935.1	23733.9	46347.2	18370.7	27849.5	7609.05	5009.22	22535	26520.5	44116.5	17444.8	17909	2245.87	78720.6	3.08476	1543.18	1788.56	518.144	2543.67	2911.19	22.2858	323.331	57.5733	989.092	5689.83	3004.4	4944.77
Bird allometric	0.186014	16.9531	12.7392	424.538	4372.13	1880.17	901.477	6419.11	3366.54	6294.8	398.49	815.322	237.217	0.719222	9.29681	0.154979	0.107938	557.807	575.575	9757.68	2518.52	10135.1	9908.48	15230.8	30892.4	13296.6	17692.2	5502.9	3549.18	15809.2	18765.8	29552.8	12737.7	12008.7	1674.2	53706.7	2.95626	1302.17	1468.32	461.441	2117.48	2511.76	18.8694	268.777	44.6154	750.308	4289.12	2241	3507.79
UPPER ALLOMETRIC mPPE ESTIMATES (HETEROGENOUS DENSITY, kg)
Preferred allometric	0.278106	26.6402	19.758	649.168	7314.32	3170.69	1527.87	11109.3	5472.73	10854.1	699.755	1210.7	397.542	1.07	15.3851	0.236814	0.161726	913.084	947.447	19094.2	4473.55	17560.4	17059.2	31206.6	54432.2	23645.9	33952.4	10337.7	6597.13	28092.9	35628	54736.3	21296.7	20603.3	3210.65	95662.5	4.2263	2043.52	2388.11	653.799	3187.02	3723.31	29.6923	420.728	76.1128	1303.93	7274.66	3972.74	6639.61
NAS allometric	0.306784	31.5576	21.9093	741.37	7991.55	3872.51	1773.15	12354.2	6369.67	12947.1	821.408	1350.39	524.317	1.27144	18.6346	0.274046	0.158625	1013.09	1071.68	20020.8	4770.39	21474.8	21410.5	34493.7	66482.8	26963.7	42269.3	10973.3	7221.55	31398.7	36932.6	61257.8	24294.7	24929.8	3398.83	112608	4.52986	2109.03	2458.13	694.671	3408.11	3903.41	33.2052	459.462	89.274	1469.66	8083.65	4322.98	7312.52
Bird allometric	0.305838	27.0004	20.9801	641.292	6871.35	2926.16	1444.95	10536.6	5097.65	9801.8	637.765	1183.8	376.777	1.17902	15.69	0.257698	0.161726	881.444	908.532	15300	3846.96	15260.4	14627.3	23041.5	45937.1	20877.6	27802.8	8615.06	5514.9	23285.5	27651.9	42065.6	18469.2	17113.8	2727.36	79703.1	4.62271	1895.11	2167.13	652.845	3006.39	3565.41	30.2419	410.998	75.82	1221.01	6489.75	3481.13	5649.42
PRIMARY MODEL SET (MAX HOMOGENOUS DENSITY, kg)	Marasuchus	Staurikosaurus	Coelophysis	Dilophosaurus	Suchomimus	Sinraptor	Allosaurus	Acrocanthosaurus	Gorgosaurus	Tyrannosaurus	Struthiomimus	Nothronychus	Anzu	Microraptor	Velociraptor	Archaeopteryx	Yixianornis	Plateosaurus	Lufengosaurus	Patagosaurus	Shunosaurus	Mamenchisaurus	Omeisaurus	Jobaria	Apatosaurus	Diplodocus	Barosaurus	Dicraeosaurus	Amargasaurus	Camarasaurus	Atlasaurus	Giraffatitan	Paluxysaurus	Rapetosaurus (hypothetical adult)	Neuquensaurus	Patagotitan	Scutellosaurus	Gigantspinosaurus	Stegosaurus	Gastonia	Denversaurus	Euoplocephalus	Hypsilophodon	Tenontosaurus	Dysalotosaurus	Mantellisaurus	Iguanodon	Brachylophosaurus	Edmontosaurus
Preferred allometric	0.296781	28.8032	21.1001	726.755	8047.43	3459.79	1656.96	11905.2	6125.68	11898.1	758.352	1405.78	433.38	1.12985	16.1236	0.242502	0.178204	1002.19	1039.99	20679.2	4940.33	19490.7	19056.6	33797.4	60698.6	25939.3	36280.2	11305.8	7344.48	31658.4	39748.7	61677.1	24239.2	23419.4	3417.62	106832	4.53908	2300.35	2671.65	750.811	3654.7	4277.93	32.0335	469.829	79.7451	1405.39	8108.54	4397.03	7175.11
NAS allometric	0.327981	34.0121	23.632	823.755	8786.76	4192.35	1922.52	13293.4	7046.48	14129.5	879.279	1558.2	561.076	1.33063	19.6146	0.292751	0.177413	1108.12	1176.83	21837.7	5313.32	24358.7	24466	37887.7	75629.6	30067.8	46597.1	12101.7	7981.33	35772	41377.6	69773.2	27971.1	28797.9	3654.58	127807	4.88304	2383.29	2760.27	797.033	3895.41	4469.1	35.713	510.828	93.0546	1582.86	8964.38	4733.79	7820
Bird allometric	0.319387	28.6666	22.1171	705.499	7424.1	3143.85	1535.04	11070.5	5586.67	10534.2	675.776	1345.04	399.46	1.22382	16.1072	0.266616	0.178204	948.522	979.232	16492.8	4226.17	16782.1	16229.8	25099.7	50659.4	22511	29541.1	9304.68	6122.65	26031	30854.1	47717.7	20853.4	19423.4	2879.91	88138.4	4.89579	2106.03	2390.23	737.695	3395.17	4028.3	32.08	450.475	77.6426	1288.34	7135.36	3763.74	5962.95
Preferred isometric	0.322848	28.1533	21.4616	644.426	6834.93	3048.73	1486.45	10746.9	5049.19	10246	648.097	1167.56	387.401	1.19102	16.3018	0.261177	0.184295	876.033	918.85	15930.6	4011.64	17900.8	17672.3	26140.7	54125.9	22740.7	34789.5	8981.96	5994.67	24997.3	28024.7	45989	19894.6	19964.9	2896.74	90299.6	4.67061	1887.47	2165.32	640.914	2915.78	3403.16	31.0403	409.697	76.7603	1237.89	6464.28	3678.9	5975.3
NAS isometric	0.357576	32.2712	23.7567	711.099	7405.44	3530.87	1676.59	11846.8	5579.81	11813.1	718.578	1288.33	465.919	1.3816	19.0737	0.318164	0.195734	947.147	1021.17	17172.7	4402.55	23288.8	23674.3	30649.8	71104.7	27292.7	46415	9828.69	6669.1	29532.5	29783.8	55058.7	23999.9	25931.9	3143	114356	4.9958	1972.15	2255.9	679.818	3076.89	3528.04	33.9329	438.201	85.818	1357.48	7018.52	3813.19	6220.02
Bird isometric	0.334473	29.7716	23.1589	699.111	7402.66	3228.26	1587.04	11507.1	5472.27	10899.6	686.118	1295.2	414.076	1.27964	17.1428	0.279167	0.184295	950.018	993.427	16577.1	4233.22	18945.9	18619.4	26643.8	57410.7	24263.7	35995.2	9446.58	6262.6	26649.7	29650.4	48564.2	21405	21199.2	3000.61	96097.2	5.06574	2033.67	2325.59	708.013	3203.25	3761.41	33.0332	445.047	81.3897	1321.91	6969.03	3747.83	6055.62
LOWER ALLOMETRIC mPPE ESTIMATES (MAX HOMOGENOUS DENSITY, kg)
Preferred allometric	0.238729	23.4727	16.6891	607.239	6588.75	2840.96	1350.26	9505.34	5146.99	9817.7	624.512	1205.86	359.167	0.902885	12.755	0.183773	0.143402	822.583	851.93	16888.4	4080.84	15985.8	15728.3	27700.8	50173	21144.5	28807.1	9319.22	6051.08	26632.6	33445.6	52006.4	20403.4	19711.8	2737.47	88553.3	3.6909	1952.31	2260.55	645.161	3142.03	3678.26	25.9933	392.064	63.1829	1140.07	6773.37	3646.59	5857.73
NAS allometric	0.264224	27.6555	18.8403	684.755	7177.99	3418.07	1565.63	10631.5	5876.72	11585.3	717.745	1327.36	458.782	1.06416	15.6265	0.235848	0.148796	908.159	964.128	17851.5	4393.06	20001.8	20188.6	31078.3	62426.1	24553.3	37287.9	9982.37	6582.39	30029.1	34797.2	58669.2	23486.4	24146.8	2936.42	105741	3.98116	2022.47	2335.48	683.086	3341.55	3833.54	28.9412	425.2	73.6584	1284.51	7459.67	3910.69	6360.87
Bird allometric	0.244033	22.3099	16.9069	565.986	5820.01	2472.68	1190.06	8459.21	4473.53	8274.62	524.797	1101.61	311.19	0.937704	12.1161	0.201904	0.143402	742.425	765.856	12896.5	3355.53	13202.1	12862.8	19794.5	40009.5	17467.5	22462.9	7286.4	4837.07	20943.6	24931.8	38886.7	16880.9	15742.6	2205.77	69936.3	3.84173	1718.52	1935.9	611.252	2807.68	3333.91	24.905	359.067	58.2739	991.21	5704.89	2969.47	4610.26
UPPER ALLOMETRIC mPPE ESTIMATES (MAX HOMOGENOUS DENSITY, kg)
Preferred allometric	0.354832	34.1338	25.511	846.27	9506.11	4078.63	1963.66	14305.1	7104.36	13978.5	892.192	1605.7	507.594	1.35682	19.4922	0.301232	0.213006	1181.79	1228.06	24470	5799.82	22995.7	22384.9	39894	71224.3	30734.2	43753.3	13292.4	8637.89	36684.3	46051.7	71347.8	28074.9	27127	4097.77	125111	5.38725	2648.39	3082.74	856.46	4167.38	4877.6	38.0738	547.593	96.3074	1670.7	9443.7	5147.47	8492.5
NAS allometric	0.391738	40.3686	28.4238	962.754	10395.5	4966.64	2279.41	15955.3	8216.24	16673.6	1040.81	1789.04	663.37	1.59709	23.6027	0.349654	0.20603	1308.09	1389.52	25823.9	6233.58	28715.5	28743.3	44697.2	88833.1	35582.3	55906.3	14221.1	9380.27	41514.9	47957.9	80877.2	32455.9	33449	4372.74	149874	5.78492	2744.11	3185.06	910.98	4449.27	5104.66	42.4848	596.457	112.451	1881.21	10469.1	5556.89	9279.13
Bird allometric	0.394741	35.0234	27.3273	845.012	9028.2	3815.03	1880.02	13681.8	6699.82	12793.8	826.755	1588.48	487.73	1.50993	20.0984	0.331328	0.213006	1154.62	1192.61	20089.2	5096.82	20362	19596.8	30404.9	61309.2	27554.4	36619.3	11323	7408.23	31118.5	36776.5	56548.6	24825.9	23104.2	3554.05	106341	5.94984	2493.53	2844.55	864.138	3982.65	4722.69	39.2549	541.883	97.0112	1585.47	8565.83	4558.02	7315.65
% of HETEROGENOUS DENSITY PRIMARY MODEL SET MASSES	1.28194	1.28741	1.30066	1.31028	1.30862	1.29307	1.29264	1.29773	1.30429	1.29432	1.28152	1.33064	1.28176	1.27627	1.27361	1.27998	1.32167	1.30256	1.3041	1.28924	1.30362	1.3154	1.31689	1.28436	1.30738	1.3073	1.29135	1.29261	1.29314	1.31081	1.29848	1.30704	1.3234	1.32025	1.28473	1.30679	1.27988	1.30011	1.29522	1.31285	1.31118	1.31385	1.29009	1.30869	1.27363	1.28934	1.30504	1.30259	1.28656
Preferred allometric	1.28392	1.28546	1.3067	1.30516	1.30947	1.28896	1.29241	1.30092	1.29589	1.29398	1.27353	1.32952	1.27026	1.26345	1.27301	1.28123	1.30363	1.29905	1.30399	1.29734	1.31357	1.34217	1.3463	1.30137	1.34059	1.32649	1.32909	1.3025	1.30512	1.32652	1.3042	1.32429	1.34027	1.34448	1.29487	1.33599	1.28254	1.30512	1.29996	1.31435	1.30899	1.31162	1.28716	1.30514	1.26737	1.28753	1.30169	1.29208	1.27598
NAS allometric	1.29871	1.30441	1.31184	1.32431	1.32317	1.31109	1.30977	1.30882	1.3213	1.31288	1.30524	1.34682	1.30186	1.28942	1.28926	1.29213	1.32167	1.31912	1.32153	1.32235	1.33277	1.34088	1.34498	1.32695	1.33297	1.32876	1.32003	1.32324	1.32314	1.34239	1.33685	1.34726	1.34932	1.35364	1.3133	1.33212	1.29194	1.31937	1.31708	1.32533	1.32754	1.32742	1.30668	1.32633	1.28946	1.30822	1.32747	1.3177	1.30442
Bird allometric	1.28089	1.28682	1.29522	1.30492	1.29934	1.29136	1.28937	1.28489	1.29949	1.29271	1.28141	1.33272	1.2848	1.27439	1.27309	1.28084	1.32108	1.29679	1.30148	1.29356	1.30922	1.33641	1.34424	1.30464	1.33822	1.31503	1.3217	1.29817	1.30025	1.32751	1.3082	1.33381	1.3388	1.34958	1.28632	1.33334	1.27598	1.296	1.29221	1.30734	1.30656	1.3057	1.2863	1.30478	1.26917	1.28499	1.30327	1.30062	1.2828
Preferred isometric	1.28166	1.28888	1.30273	1.30635	1.30542	1.29745	1.29624	1.29434	1.30041	1.30218	1.2803	1.33615	1.2835	1.26318	1.27643	1.27926	1.30113	1.29868	1.30708	1.30439	1.32143	1.36336	1.3721	1.32554	1.36567	1.33735	1.35409	1.31078	1.3149	1.34644	1.31634	1.35325	1.35827	1.37374	1.2985	1.35835	1.27904	1.30232	1.29824	1.31121	1.30837	1.30633	1.28639	1.30532	1.26829	1.28918	1.30631	1.29548	1.27791
NAS isometric	1.29594	1.29886	1.30507	1.31578	1.30968	1.30287	1.2999	1.29463	1.31005	1.30326	1.29378	1.34138	1.29467	1.28485	1.28369	1.29014	1.32108	1.30732	1.31181	1.3089	1.32382	1.34583	1.35403	1.32147	1.3469	1.32434	1.33206	1.31188	1.31462	1.33925	1.32358	1.34764	1.34901	1.36008	1.30091	1.34269	1.28688	1.30952	1.30575	1.31825	1.31804	1.31689	1.2986	1.31622	1.27975	1.29598	1.31513	1.30489	1.28868
Bird isometric
% of HETEROGENOUS DENSITY LOWER ALLOMETRIC mPPE MASSES	1.29103	1.29642	1.31544	1.31968	1.31804	1.2979	1.30094	1.30675	1.31035	1.2953	1.29094	1.33507	1.28732	1.2888	1.28391	1.29324	1.32856	1.31465	1.31453	1.29517	1.3089	1.29056	1.28537	1.27792	1.2828	1.29762	1.26362	1.29639	1.32871	1.30129	1.30248	1.29613	1.31104	1.29468	1.29381	1.28985	1.28753	1.30497	1.30043	1.31669	1.31519	1.31868	1.30171	1.31881	1.2865	1.30041	1.31206	1.31244	1.29758
Preferred allometric	1.29444	1.29471	1.32107	1.31446	1.32221	1.2984	1.30259	1.31532	1.30435	1.30294	1.28297	1.33589	1.27763	1.2746	1.28282	1.28922	1.31031	1.31054	1.31482	1.30832	1.32341	1.3494	1.35176	1.30945	1.34692	1.33654	1.33891	1.31191	1.31405	1.33256	1.31209	1.32987	1.34632	1.34831	1.30747	1.34324	1.29059	1.31058	1.30579	1.31833	1.31367	1.31683	1.29864	1.31506	1.27939	1.29867	1.31105	1.30166	1.28638
NAS allometric	1.31191	1.31598	1.32716	1.33318	1.33116	1.31514	1.32012	1.31782	1.32882	1.31452	1.31696	1.35113	1.31184	1.30377	1.30325	1.30279	1.32856	1.33097	1.33059	1.32168	1.33234	1.30262	1.29816	1.29963	1.29512	1.31368	1.26965	1.3241	1.36287	1.32477	1.32858	1.31584	1.32527	1.31094	1.31751	1.30219	1.29953	1.31974	1.31844	1.32466	1.32595	1.32732	1.31986	1.33593	1.30614	1.32107	1.33009	1.32506	1.31429
Bird allometric
% of HETEROGENOUS DENSITY UPPER ALLOMETRIC mPPE MASSES	1.27589	1.28129	1.29117	1.30362	1.29966	1.28635	1.28522	1.28767	1.29814	1.28785	1.27501	1.32626	1.27683	1.26806	1.26695	1.27202	1.31707	1.29428	1.29617	1.28154	1.29647	1.30952	1.31219	1.27838	1.30849	1.29977	1.28866	1.28581	1.30934	1.30582	1.29257	1.30348	1.31828	1.31663	1.2763	1.30784	1.2747	1.29599	1.29087	1.30997	1.30761	1.31002	1.28228	1.30154	1.26532	1.28128	1.29817	1.2957	1.27907
Preferred allometric	1.27692	1.2792	1.29734	1.29862	1.30082	1.28254	1.28552	1.29149	1.2899	1.28783	1.26711	1.32483	1.26521	1.25613	1.26661	1.2759	1.29885	1.29119	1.29659	1.28985	1.30672	1.33717	1.34249	1.29581	1.33618	1.31964	1.32262	1.29597	1.29893	1.32218	1.29853	1.32028	1.33592	1.34173	1.28654	1.33093	1.27706	1.30112	1.29572	1.31138	1.3055	1.30774	1.27946	1.29816	1.25961	1.28003	1.29509	1.28543	1.26894
NAS allometric	1.29069	1.29714	1.30253	1.31767	1.31389	1.30377	1.30109	1.2985	1.3143	1.30525	1.29633	1.34185	1.29448	1.28067	1.28097	1.28572	1.31707	1.30992	1.31268	1.31301	1.32489	1.3343	1.33974	1.31957	1.33464	1.31981	1.31711	1.31432	1.34331	1.33639	1.32998	1.3443	1.34418	1.35003	1.30311	1.33421	1.28709	1.31577	1.31259	1.32365	1.32473	1.32459	1.29803	1.31846	1.27949	1.29848	1.3199	1.30935	1.29494
Bird allometric
[truncated: 4 more columns]

## Sheet: MIN density masses
PRIMARY MODEL SET (HETEROGENOUS DENSITY, kg)	Marasuchus	Staurikosaurus	Coelophysis	Dilophosaurus	Suchomimus	Sinraptor	Allosaurus	Acrocanthosaurus	Gorgosaurus	Tyrannosaurus	Struthiomimus	Nothronychus	Anzu	Microraptor	Velociraptor	Archaeopteryx	Yixianornis	Plateosaurus	Lufengosaurus	Patagosaurus	Shunosaurus	Mamenchisaurus	Omeisaurus	Jobaria	Apatosaurus	Diplodocus	Barosaurus	Dicraeosaurus	Amargasaurus	Camarasaurus	Atlasaurus	Giraffatitan	Paluxysaurus	Rapetosaurus (hypothetical adult)	Neuquensaurus	Patagotitan	Scutellosaurus	Gigantspinosaurus	Stegosaurus	Gastonia	Denversaurus	Euoplocephalus	Hypsilophodon	Tenontosaurus	Dysalotosaurus	Mantellisaurus	Iguanodon	Brachylophosaurus	Edmontosaurus
Preferred allometric	0.23151	22.373	16.2226	554.655	6149.58	2675.64	1281.84	9173.92	4696.57	9192.54	591.76	1056.47	338.114	0.885281	12.6598	0.189458	0.134832	769.395	797.478	16039.9	3789.7	14817.4	14470.9	26314.6	46427.8	19841.9	28094.8	8746.48	5679.56	24151.7	30611.8	47188.3	18315.9	17738.6	2660.19	81751.5	3.54648	1769.35	2062.69	571.894	2787.34	3256.02	24.8304	359.007	62.6125	1090	6213.26	3375.61	5576.99
NAS allometric	0.255454	26.459	18.0853	631.154	6710.16	3252.52	1487.54	10218.5	5437.58	10919.4	690.424	1172	441.703	1.05317	15.408	0.228492	0.136092	853.027	902.478	16832.7	4044.95	18148.7	18172.8	29113.8	56415	22667.2	35059.4	9291.18	6115.38	26966.9	31726.5	52687.2	20869.8	21419.4	2822.35	95664.5	3.80731	1826.11	2123.35	606.408	2975.89	3407.3	27.7455	391.397	73.4236	1229.38	6886.74	3663.69	6128.64
Bird allometric	0.245926	21.9767	16.8597	532.73	5610.83	2397.89	1171.99	8458.42	4228.16	8023.75	517.743	998.682	306.838	0.949121	12.4934	0.206338	0.134832	719.055	740.987	12472.3	3170.97	12515.8	12066.9	18915.3	38004.9	16941.3	22379.2	7031.72	4627.36	19391.6	23079.7	35418.2	15454.7	14349.1	2192.87	66164.1	3.78948	1596.23	1814.79	556.612	2557.5	3034.67	24.5507	339.639	60.2131	984.805	5375.15	2856.31	4571.35
Preferred isometric	0.25205	21.8781	16.5698	493.842	5260.29	2360.87	1152.85	8364.09	3885.52	7925.95	505.769	876.076	301.525	0.934578	12.8049	0.20391	0.139503	675.541	706.004	12315.3	3064.14	13394.7	13146.7	20036.7	40446.2	17292.9	26321.9	6918.92	4610.41	18830.1	21422.3	34479.4	14860	14793.4	2251.95	67724.5	3.6604	1456.39	1675.67	490.242	2231.65	2606.39	24.1315	313.997	60.4807	963.348	4960.03	2828.59	4658.01
NAS isometric	0.278995	25.0381	18.2361	544.34	5672.84	2721.39	1293.43	9152.81	4290.79	9071.77	561.257	964.212	363.005	1.09375	14.943	0.24871	0.150434	729.313	781.263	13165.3	3331.66	17081.9	17254.1	23122.5	52065.7	20408.1	34277.8	7498.38	5071.96	21933.8	22626.2	40686.2	17669.5	18876.9	2420.48	84187.2	3.90589	1514.33	1737.66	518.468	2351.7	2700.73	26.3785	335.703	67.6642	1052.98	5372.8	2943.46	4867.35
Bird isometric	0.258093	22.9213	17.7454	531.328	5652.25	2477.8	1220.89	8888.33	4177.13	8363.38	530.319	965.577	319.832	0.995944	13.3543	0.216386	0.139503	726.689	757.296	12664.9	3197.74	14077.5	13751.1	20162.3	42624.4	18321.4	27022.3	7200.79	4763.8	19898.9	22401.7	36036.4	15867.1	15586.8	2306.54	71570.9	3.93645	1552.99	1781.03	537.085	2430.31	2856.29	25.4376	338.125	63.5983	1020	5299.11	2872.14	4699.1
LOWER ALLOMETRIC mPPE ESTIMATES (HETEROGENOUS DENSITY, kg)
Preferred allometric	0.184913	18.1058	12.6871	460.142	4998.91	2188.88	1037.92	7274.03	3927.96	7579.46	483.765	903.224	279.004	0.700564	9.93449	0.142102	0.107938	625.706	648.086	13039.6	3117.75	12386.7	12236.4	21676.5	39112.2	16294.8	22797.3	7188.58	4554.09	20466.3	25678.5	40124.2	15562.7	15225.2	2115.82	68654.2	2.86665	1496.06	1738.31	489.989	2389.04	2789.34	19.9685	297.286	49.1122	876.703	5162.41	2778.48	4514.36
NAS allometric	0.204123	21.3603	14.2614	520.939	5428.78	2632.53	1201.94	8082.85	4505.5	8891.65	559.44	993.613	359.09	0.834902	12.1814	0.182939	0.113558	692.964	733.28	13644.6	3319.51	14822.7	14935.1	23733.9	46347.2	18370.7	27849.5	7609.05	5009.22	22535	26520.5	44116.5	17444.8	17909	2245.87	78720.6	3.08476	1543.18	1788.56	518.144	2543.67	2911.19	22.2858	323.331	57.5733	989.092	5689.83	3004.4	4944.77
Bird allometric	0.186014	16.9531	12.7392	424.538	4372.13	1880.17	901.477	6419.11	3366.54	6294.8	398.49	815.322	237.217	0.719222	9.29681	0.154979	0.107938	557.807	575.575	9757.68	2518.52	10135.1	9908.48	15230.8	30892.4	13296.6	17692.2	5502.9	3549.18	15809.2	18765.8	29552.8	12737.7	12008.7	1674.2	53706.7	2.95626	1302.17	1468.32	461.441	2117.48	2511.76	18.8694	268.777	44.6154	750.308	4289.12	2241	3507.79
UPPER ALLOMETRIC mPPE ESTIMATES (HETEROGENOUS DENSITY, kg)
Preferred allometric	0.278106	26.6402	19.758	649.168	7314.32	3170.69	1527.87	11109.3	5472.73	10854.1	699.755	1210.7	397.542	1.07	15.3851	0.236814	0.161726	913.084	947.447	19094.2	4473.55	17560.4	17059.2	31206.6	54432.2	23645.9	33952.4	10337.7	6597.13	28092.9	35628	54736.3	21296.7	20603.3	3210.65	95662.5	4.2263	2043.52	2388.11	653.799	3187.02	3723.31	29.6923	420.728	76.1128	1303.93	7274.66	3972.74	6639.61
NAS allometric	0.306784	31.5576	21.9093	741.37	7991.55	3872.51	1773.15	12354.2	6369.67	12947.1	821.408	1350.39	524.317	1.27144	18.6346	0.274046	0.158625	1013.09	1071.68	20020.8	4770.39	21474.8	21410.5	34493.7	66482.8	26963.7	42269.3	10973.3	7221.55	31398.7	36932.6	61257.8	24294.7	24929.8	3398.83	112608	4.52986	2109.03	2458.13	694.671	3408.11	3903.41	33.2052	459.462	89.274	1469.66	8083.65	4322.98	7312.52
Bird allometric	0.305838	27.0004	20.9801	641.292	6871.35	2926.16	1444.95	10536.6	5097.65	9801.8	637.765	1183.8	376.777	1.17902	15.69	0.257698	0.161726	881.444	908.532	15300	3846.96	15260.4	14627.3	23041.5	45937.1	20877.6	27802.8	8615.06	5514.9	23285.5	27651.9	42065.6	18469.2	17113.8	2727.36	79703.1	4.62271	1895.11	2167.13	652.845	3006.39	3565.41	30.2419	410.998	75.82	1221.01	6489.75	3481.13	5649.42
PRIMARY MODEL SET (MIN HOMOGENOUS DENSITY, kg)	Marasuchus	Staurikosaurus	Coelophysis	Dilophosaurus	Suchomimus	Sinraptor	Allosaurus	Acrocanthosaurus	Gorgosaurus	Tyrannosaurus	Struthiomimus	Nothronychus	Anzu	Microraptor	Velociraptor	Archaeopteryx	Yixianornis	Plateosaurus	Lufengosaurus	Patagosaurus	Shunosaurus	Mamenchisaurus	Omeisaurus	Jobaria	Apatosaurus	Diplodocus	Barosaurus	Dicraeosaurus	Amargasaurus	Camarasaurus	Atlasaurus	Giraffatitan	Paluxysaurus	Rapetosaurus (hypothetical adult)	Neuquensaurus	Patagotitan	Scutellosaurus	Gigantspinosaurus	Stegosaurus	Gastonia	Denversaurus	Euoplocephalus	Hypsilophodon	Tenontosaurus	Dysalotosaurus	Mantellisaurus	Iguanodon	Brachylophosaurus	Edmontosaurus
Preferred allometric	0.185583	18.0113	13.1943	454.455	5032.23	2163.48	1036.13	7444.59	3830.51	7440.11	474.213	879.065	271.002	0.706521	10.0824	0.151642	0.111435	626.687	650.33	12931.1	3089.29	12187.9	11916.5	21134.2	37956.1	16220.4	22686.8	7069.75	4592.66	19796.7	24855.7	38568	15157.3	14644.6	2137.11	66804.5	2.93988	1472.79	1707	483.283	2329.71	2734.63	20.0312	293.794	49.8663	878.818	5070.44	2749.55	4486.75
NAS allometric	0.205093	21.2684	14.7776	515.111	5494.55	2621.57	1202.19	8312.66	4406.31	8835.44	549.831	974.374	350.853	0.832068	12.2654	0.183063	0.11094	692.932	735.894	13655.6	3322.53	15232	15299.1	23692	47292.8	18802	29138.2	7567.47	4990.89	22369	25874.3	43630.6	17490.9	18007.9	2285.28	79920.5	3.15497	1524.65	1762.42	512.187	2480.23	2854.17	22.3321	319.432	58.189	989.795	5605.61	2960.14	4890.01
Bird allometric	0.199719	17.9258	13.8303	441.163	4642.45	1965.92	959.891	6922.62	3493.46	6587.25	422.577	841.083	249.791	0.765278	10.0722	0.166721	0.111435	593.13	612.334	10313.3	2642.71	10494.2	10148.8	15695.3	31678.4	14076.6	18472.7	5818.41	3828.62	16277.8	19293.7	29838.8	13040.1	12145.9	1800.87	55114.8	3.16294	1351.27	1531.03	475.082	2167.42	2578.53	20.0603	281.691	48.5515	805.625	4461.89	2353.55	3728.76
Preferred isometric	0.201884	17.6048	13.4204	402.973	4274.02	1906.43	929.509	6720.29	3157.36	6407.02	405.269	730.101	242.25	0.744768	10.1939	0.163319	0.115243	547.801	574.576	9961.74	2508.56	11193.7	11050.9	16346.3	33846	14220.2	21754.6	5616.61	3748.59	15631.3	17524.4	28757.9	12440.5	12484.5	1811.39	56466.2	3.02213	1214.6	1390.39	414.563	1867.65	2187.62	19.4101	256.192	47.9998	774.077	4042.25	2300.5	3736.48
NAS isometric	0.2236	20.1799	14.8556	444.665	4630.77	2207.93	1048.4	7408.08	3489.17	7386.97	449.342	805.618	291.349	0.863942	11.9272	0.198955	0.122397	592.27	638.561	10738.4	2753	14562.9	14804.1	19165.9	44463.3	17066.7	29024.3	6146.09	4170.33	18467.3	18624.4	34429.3	15007.7	16215.8	1965.38	71509	3.22548	1267.55	1447.03	438.891	1968.39	2265.7	21.2189	274.016	53.6638	848.862	4388.83	2384.47	3889.51
Bird isometric	0.209153	18.6168	14.4818	437.168	4629.03	2018.7	992.41	7195.64	3421.92	6815.77	429.044	809.918	258.93	0.800187	10.7198	0.174569	0.115243	594.066	621.21	10366	2647.12	11847.3	11643.1	16660.9	35900.1	15172.6	22508.6	5907.14	3916.13	16664.6	18541	30368.2	13385	13256.3	1876.34	60091.6	3.26921	1306.03	1490.61	456.521	2047.41	2411.64	20.6563	278.297	50.8947	826.616	4357.88	2343.6	3786.71
LOWER ALLOMETRIC mPPE ESTIMATES (MIN HOMOGENOUS DENSITY, kg)
Preferred allometric	0.149282	14.6779	10.4361	379.719	4120.08	1776.51	844.348	5943.89	3218.52	6139.21	390.52	754.052	224.594	0.564592	7.97598	0.114917	0.0896725	514.378	532.73	10560.7	2551.83	9996.24	9835.23	17321.9	31374.2	13222.1	18013.7	5827.5	3783.87	16653.9	20914.3	32520.7	12758.7	12326.2	1711.8	55374.2	2.4095	1255.15	1449.94	417.219	2009.13	2359.64	16.2541	245.166	39.5096	712.911	4235.53	2280.29	3662.96
NAS allometric	0.165225	17.2936	11.7812	428.192	4488.55	2137.39	979.019	6648.11	3674.84	7244.52	448.821	830.024	286.886	0.665443	9.77157	0.147481	0.0930452	567.891	602.889	11162.9	2747.07	12507.5	12624.4	19433.9	39036.4	15353.7	23316.9	6242.18	4116.1	18777.9	21759.4	36687.1	14686.5	15099.5	1836.2	66121.9	2.591	1299.02	1496.79	440.934	2133.89	2456.74	18.0976	265.887	46.0601	803.229	4664.68	2445.44	3977.58
Bird allometric	0.152599	13.9508	10.5723	353.923	3639.37	1546.22	744.17	5289.72	2797.39	5174.29	328.167	688.858	194.594	0.586366	7.57645	0.126255	0.0896725	464.254	478.906	8064.45	2098.28	8255.57	8043.38	12377.9	25018.8	10922.8	14046.5	4556.34	3024.72	13096.5	15590.4	24316.7	10556	9844.2	1379.31	43732.6	2.50382	1108.96	1246.92	396.014	1800.05	2144.31	15.5736	224.532	36.4399	619.824	3567.39	1856.87	2882.89
UPPER ALLOMETRIC mPPE ESTIMATES (MIN HOMOGENOUS DENSITY, kg)
Preferred allometric	0.221884	21.3446	15.9526	529.191	5944.37	2550.45	1227.92	8945.3	4442.5	8741.02	557.906	1004.08	317.409	0.84845	12.1889	0.188367	0.133197	738.997	767.929	15301.6	3626.75	14379.7	13997.8	24946.5	44538	19218.7	27359.9	8311.99	5401.45	22939.4	28797.1	44615.2	17555.8	16963	2562.42	78234.7	3.47026	1690.43	1964.07	549.348	2650.3	3109.61	23.8083	342.422	60.223	1044.73	5905.34	3218.82	5310.54
NAS allometric	0.244962	25.2433	17.774	602.03	6500.54	3105.74	1425.36	9977.2	5137.79	10426.4	650.842	1118.72	414.819	0.998693	14.7592	0.218646	0.128835	817.974	868.898	16148.2	3897.98	17956.4	17973.8	27950.1	55549.2	22250.3	34959.4	8892.75	5865.68	25960.1	29989.1	50574.2	20295.3	20916.3	2734.36	93719.1	3.71893	1750.28	2028.05	583.44	2826.57	3251.6	26.5666	372.977	70.3178	1176.36	6546.54	3474.84	5802.43
Bird allometric	0.24684	21.9009	17.0883	528.403	5645.52	2385.62	1175.61	8555.52	4189.53	8000.21	516.987	993.308	304.988	0.94419	12.5679	0.207186	0.133197	722.006	745.763	12562.2	3187.15	12732.8	12254.3	19012.8	38337.9	17230.4	22898.8	7080.48	4632.52	19459	22997.1	35361	15524.2	14447.5	2222.42	66497	3.82206	1593.59	1815.13	554.149	2534.79	3012.75	24.5469	338.851	60.6631	991.426	5356.39	2850.22	4574.63
% of HETEROGENOUS DENSITY PRIMARY MODEL SET MASSES	0.801621	0.805045	0.81333	0.819347	0.818304	0.808585	0.808313	0.811495	0.815598	0.809364	0.801361	0.832079	0.801509	0.798076	0.796413	0.800399	0.826469	0.81452	0.815483	0.806187	0.815181	0.822544	0.823479	0.803137	0.817529	0.817481	0.807508	0.808296	0.808629	0.819679	0.811964	0.81732	0.827548	0.82558	0.803367	0.817165	0.828958	0.83239	0.82756	0.845058	0.835819	0.839868	0.806722	0.818351	0.796427	0.806254	0.816067	0.814535	0.804511
Preferred allometric	0.802859	0.803827	0.817105	0.816141	0.818839	0.806011	0.808174	0.81349	0.810344	0.809154	0.796368	0.831377	0.794317	0.79006	0.796042	0.801179	0.815186	0.812322	0.815414	0.811253	0.821401	0.839286	0.841868	0.813772	0.838301	0.82948	0.831108	0.814479	0.816121	0.829499	0.815541	0.828108	0.838097	0.840732	0.809709	0.835425	0.82866	0.834919	0.830022	0.844625	0.833442	0.837663	0.80489	0.816133	0.79251	0.80512	0.813972	0.807967	0.797894
NAS allometric	0.812112	0.815673	0.820318	0.828117	0.827408	0.819853	0.81903	0.81843	0.826237	0.820969	0.816191	0.842193	0.814079	0.806302	0.8062	0.807996	0.826469	0.824874	0.826377	0.826895	0.833409	0.838477	0.841046	0.829768	0.833533	0.830903	0.825439	0.827452	0.827388	0.839423	0.835962	0.842472	0.84376	0.846457	0.821236	0.833001	0.834662	0.84654	0.843636	0.853525	0.847477	0.849689	0.817095	0.829384	0.806328	0.818055	0.830097	0.823983	0.81568
Bird allometric	0.800966	0.804677	0.80993	0.815995	0.812506	0.807514	0.806271	0.803469	0.812598	0.808359	0.801291	0.833376	0.803415	0.796903	0.796092	0.800938	0.826096	0.810908	0.813843	0.808889	0.818683	0.835686	0.840584	0.815819	0.836815	0.822316	0.826483	0.811775	0.813071	0.830122	0.818046	0.83406	0.837181	0.843921	0.804365	0.833763	0.825629	0.833986	0.829752	0.845629	0.836889	0.839329	0.80435	0.815906	0.79364	0.803529	0.814964	0.813302	0.802162
Preferred isometric	0.801448	0.805965	0.814623	0.816888	0.816306	0.811325	0.810563	0.809378	0.813176	0.814281	0.800599	0.83552	0.802602	0.78989	0.798176	0.799947	0.813621	0.812094	0.817344	0.815659	0.826317	0.852537	0.858002	0.828888	0.853985	0.836272	0.846738	0.819656	0.822232	0.841956	0.823138	0.846217	0.849355	0.859027	0.811981	0.849405	0.825798	0.837038	0.832749	0.846515	0.83701	0.838923	0.804404	0.816244	0.79309	0.806154	0.816861	0.81009	0.799102
NAS isometric	0.81038	0.812203	0.816087	0.822785	0.818972	0.814712	0.812857	0.809561	0.819204	0.814954	0.80903	0.838792	0.809582	0.803446	0.802718	0.806749	0.826096	0.817497	0.820301	0.818484	0.827811	0.841575	0.846704	0.82634	0.842242	0.828139	0.832963	0.820347	0.822061	0.837463	0.827664	0.842709	0.843567	0.850484	0.813488	0.839609	0.830498	0.840976	0.836934	0.849997	0.842447	0.844324	0.812041	0.823058	0.800251	0.810405	0.82238	0.815976	0.805837
Bird isometric
% of HETEROGENOUS DENSITY LOWER ALLOMETRIC mPPE MASSES	0.80731	0.810676	0.822571	0.825222	0.824196	0.811604	0.813503	0.817138	0.819388	0.80998	0.807252	0.834845	0.804987	0.805911	0.802858	0.808692	0.830778	0.822076	0.822004	0.809894	0.818485	0.807017	0.803767	0.799108	0.802158	0.811432	0.790167	0.810661	0.830873	0.813725	0.814466	0.8105	0.819822	0.809591	0.809046	0.806567	0.840527	0.838975	0.834107	0.851487	0.840976	0.845949	0.813987	0.824681	0.804476	0.813173	0.820456	0.820697	0.811401
Preferred allometric	0.809438	0.809611	0.826094	0.821962	0.826805	0.811915	0.814534	0.822496	0.815634	0.814755	0.802268	0.835359	0.798926	0.797031	0.802172	0.806174	0.819363	0.819509	0.822181	0.818121	0.827553	0.84381	0.845283	0.818825	0.842258	0.835768	0.837248	0.820363	0.821706	0.833276	0.820477	0.831595	0.841882	0.843127	0.817589	0.839957	0.839935	0.841781	0.836872	0.850987	0.838902	0.843896	0.812067	0.822337	0.800027	0.812087	0.819828	0.813952	0.804403
NAS allometric	0.820363	0.822908	0.829898	0.833666	0.832402	0.822382	0.825501	0.824057	0.83094	0.821995	0.823524	0.84489	0.82032	0.815277	0.814951	0.814661	0.830778	0.832284	0.832047	0.826472	0.833141	0.814556	0.811767	0.812689	0.809868	0.821471	0.793939	0.827989	0.85223	0.828406	0.830787	0.822822	0.828722	0.819758	0.823864	0.814285	0.846955	0.851625	0.849217	0.858213	0.85009	0.853709	0.825337	0.835385	0.816756	0.826093	0.83173	0.82859	0.821854
Bird allometric
% of HETEROGENOUS DENSITY UPPER ALLOMETRIC mPPE MASSES	0.797839	0.801219	0.807396	0.815183	0.812703	0.804383	0.803676	0.805206	0.811753	0.805317	0.797288	0.829339	0.798428	0.792945	0.792252	0.795422	0.823594	0.809342	0.810525	0.801372	0.810709	0.818869	0.820543	0.799399	0.818229	0.812771	0.805829	0.804044	0.818758	0.816556	0.80827	0.815094	0.824346	0.823316	0.798099	0.81782	0.821111	0.82721	0.822437	0.84024	0.831591	0.835175	0.801836	0.813879	0.791233	0.801212	0.81177	0.810225	0.799827
Preferred allometric	0.798482	0.799912	0.811254	0.812051	0.813428	0.801997	0.803862	0.807597	0.806602	0.805307	0.792349	0.828446	0.791161	0.785482	0.792036	0.797845	0.812195	0.807406	0.810784	0.806572	0.81712	0.836163	0.839485	0.810296	0.835543	0.825196	0.827063	0.810398	0.812246	0.826789	0.811996	0.825596	0.835379	0.839011	0.804502	0.832256	0.820981	0.829898	0.825038	0.83988	0.829367	0.833014	0.800073	0.811768	0.787663	0.800431	0.80985	0.803807	0.793493
NAS allometric	0.807094	0.81113	0.814501	0.823966	0.821603	0.815272	0.8136	0.811982	0.821857	0.816198	0.810624	0.839084	0.809465	0.800827	0.801015	0.803987	0.823594	0.819118	0.820844	0.821055	0.828484	0.834367	0.83777	0.825154	0.834575	0.825304	0.823614	0.821872	0.840001	0.835674	0.831666	0.840617	0.840544	0.844202	0.814861	0.834308	0.826801	0.840893	0.83757	0.848822	0.843132	0.844994	0.811686	0.824458	0.800094	0.811969	0.825363	0.818764	0.809751
Bird allometric
[truncated: 4 more columns]

## Sheet: DiffDensitiesCoM_Allo AP
Heterogenous density centres of mass/glenoacetabular distance - Allometric model sets	Marasuchus	Staurikosaurus	Coelophysis	Dilophosaurus	Suchomimus	Sinraptor	Allosaurus	Acrocanthosaurus	Gorgosaurus	Tyrannosaurus	Struthiomimus	Nothronychus	Anzu	Microraptor	Velociraptor	Archaeopteryx	Yixianornis	Plateosaurus	Lufengosaurus	Patagosaurus	Shunosaurus	Mamenchisaurus	Omeisaurus	Jobaria	Apatosaurus	Diplodocus	Barosaurus	Dicraeosaurus	Amargasaurus	Camarasaurus	Atlasaurus	Giraffatitan	Paluxysaurus	Rapetosaurus (hypothetical adult)	Neuquensaurus	Patagotitan	Scutellosaurus	Gigantspinosaurus	Stegosaurus	Gastonia	Denversaurus	Euoplocephalus	Hypsilophodon	Tenontosaurus	Dysalotosaurus	Mantellisaurus	Iguanodon	Brachylophosaurus	Edmontosaurus
Preferred-CoM/GA (Anteroposterior)	0.335791	0.312144	0.168464	0.418405	0.189223	0.33555	0.236675	0.156745	0.296024	0.239496	0.192254	0.352223	0.261643	0.222628	0.202035	0.570475	0.629944	0.284019	0.298911	0.312195	0.379883	0.510004	0.58467	0.391023	0.396415	0.291926	0.409707	0.274976	0.346792	0.389937	0.4347	0.54458	0.496204	0.566169	0.189155	0.402101	0.124643	0.360351	0.334219	0.40446	0.454177	0.372859	0.265149	0.307337	0.0625907	0.16378	0.329319	0.305206	0.246077
Bird-CoM/GA (Anteroposterior)	0.322795	0.322401	0.174284	0.420591	0.181832	0.328463	0.245266	0.141827	0.318274	0.256288	0.18858	0.352853	0.304051	0.242523	0.197329	0.537899	0.629944	0.285849	0.29247	0.262728	0.364997	0.516226	0.617522	0.343191	0.408723	0.297416	0.363067	0.275967	0.319466	0.406045	0.427651	0.539457	0.488763	0.593619	0.151587	0.390307	0.145272	0.352738	0.330757	0.380291	0.443601	0.355528	0.25645	0.300041	0.0679148	0.160934	0.306779	0.257805	0.198557
NAS-CoM/GA (Anteroposterior)	0.358863	0.349429	0.247041	0.423585	0.205424	0.358143	0.283545	0.219653	0.301189	0.287098	0.205912	0.394679	0.328039	0.268395	0.301493	0.625238	0.65958	0.304641	0.348722	0.369493	0.455701	0.887732	1.01102	0.510955	0.642168	0.491781	0.804471	0.342699	0.437649	0.50911	0.478769	0.695932	0.677038	0.843112	0.270824	0.612231	0.16357	0.393761	0.367453	0.42454	0.456989	0.372293	0.282661	0.319645	0.0991376	0.201708	0.345066	0.281462	0.225316
Homogenous density centres of mass/glenoacetabular distance - Allometric model sets	Marasuchus	Staurikosaurus	Coelophysis	Dilophosaurus	Suchomimus	Sinraptor	Allosaurus	Acrocanthosaurus	Gorgosaurus	Tyrannosaurus	Struthiomimus	Nothronychus	Anzu	Microraptor	Velociraptor	Archaeopteryx	Yixianornis	Plateosaurus	Lufengosaurus	Patagosaurus	Shunosaurus	Mamenchisaurus	Omeisaurus	Jobaria	Apatosaurus	Diplodocus	Barosaurus	Dicraeosaurus	Amargasaurus	Camarasaurus	Atlasaurus	Giraffatitan	Paluxysaurus	Rapetosaurus (hypothetical adult)	Neuquensaurus	Patagotitan	Scutellosaurus	Gigantspinosaurus	Stegosaurus	Gastonia	Denversaurus	Euoplocephalus	Hypsilophodon	Tenontosaurus	Dysalotosaurus	Mantellisaurus	Iguanodon	Brachylophosaurus	Edmontosaurus
Preferred-CoM/GA (Anteroposterior)	0.352936	0.334622	0.20302	0.433624	0.201692	0.352218	0.26078	0.190325	0.314747	0.260298	0.212583	0.362032	0.278596	0.247541	0.220798	0.580792	0.615605	0.307948	0.323173	0.325727	0.397203	0.537646	0.613404	0.400122	0.411174	0.322791	0.436711	0.293979	0.360737	0.403942	0.446147	0.552263	0.507963	0.581648	0.219713	0.41671	0.169531	0.364164	0.35891	0.393468	0.440804	0.397116	0.284711	0.323341	0.0922668	0.19111	0.34	0.325532	0.267167
Bird-CoM/GA (Anteroposterior)	0.342009	0.345785	0.209794	0.436708	0.1963	0.347932	0.271224	0.179578	0.336481	0.277982	0.21293	0.363232	0.318968	0.267858	0.217725	0.549864	0.615605	0.312044	0.319975	0.285326	0.387335	0.547494	0.646951	0.361094	0.424649	0.332004	0.401378	0.299	0.33949	0.420833	0.443022	0.550054	0.50341	0.608568	0.19283	0.408943	0.190126	0.358152	0.359255	0.372039	0.430535	0.383594	0.278831	0.318524	0.100765	0.192217	0.321679	0.276748	0.220388
NAS-CoM/GA (Anteroposterior)	0.381372	0.380114	0.288667	0.44501	0.220411	0.383372	0.314766	0.258706	0.324849	0.316007	0.230473	0.411552	0.349072	0.289768	0.326539	0.641918	0.638698	0.333004	0.380428	0.389547	0.480329	0.943363	1.0698	0.533806	0.682322	0.538713	0.870715	0.368707	0.461349	0.533608	0.495072	0.719643	0.703551	0.879753	0.309895	0.651428	0.211696	0.401437	0.395475	0.418594	0.448844	0.398187	0.306893	0.339526	0.130724	0.234272	0.361273	0.302604	0.246407
Absolute difference as % Anteroposterior GA
Preferred	0.017145	0.0224776	0.0345554	0.0152187	0.0124695	0.0166682	0.0241051	0.0335796	0.0187231	0.0208021	0.0203287	0.0098084	0.0169529	0.0249137	0.0187635	0.0103172	0.0143384	0.0239293	0.0242624	0.0135323	0.0173203	0.027642	0.0287339	0.00909891	0.0147585	0.030865	0.0270033	0.0190032	0.0139444	0.0140048	0.0114467	0.00768276	0.0117584	0.015479	0.0305584	0.0146084	0.044888	0.00381295	0.0246913	0.0109915	0.0133731	0.024257	0.0195619	0.0160036	0.0296761	0.0273304	0.0106806	0.0203261	0.0210893
Bird	0.0192139	0.0233848	0.0355107	0.016117	0.0144682	0.0194695	0.0259582	0.0377516	0.0182072	0.0216946	0.0243494	0.010379	0.0149166	0.025335	0.0203961	0.0119653	0.0143384	0.0261945	0.0275052	0.0225981	0.022338	0.0312682	0.0294292	0.0179023	0.0159264	0.0345881	0.0383112	0.0230331	0.020024	0.0147879	0.0153703	0.0105968	0.0146472	0.0149486	0.0412423	0.0186353	0.0448546	0.00541462	0.0284979	0.00825135	0.0130657	0.0280652	0.0223806	0.018483	0.0328503	0.0312826	0.0149007	0.0189424	0.0218316
NAS	0.0225089	0.0306853	0.0416259	0.0214258	0.0149865	0.0252287	0.0312208	0.0390526	0.02366	0.0289093	0.0245613	0.0168729	0.0210328	0.0213732	0.0250457	0.0166798	0.0208811	0.0283633	0.0317064	0.0200537	0.0246285	0.0556311	0.0587844	0.022851	0.0401534	0.0469311	0.0662437	0.0260077	0.0237006	0.0244984	0.016303	0.0237113	0.026513	0.0366409	0.0390708	0.039197	0.0481258	0.00767694	0.0280218	0.00594547	0.00814551	0.0258941	0.0242324	0.0198811	0.0315864	0.0325642	0.0162067	0.0211419	0.0210907
[truncated: 4 more columns]

## Sheet: DensitiesCoM_Allo AP +mPPE 
Heterogenous density centres of mass/glenoacetabular distance - Allometric model sets (+mPPE)	Marasuchus	Staurikosaurus	Coelophysis	Dilophosaurus	Suchomimus	Sinraptor	Allosaurus	Acrocanthosaurus	Gorgosaurus	Tyrannosaurus	Struthiomimus	Nothronychus	Anzu	Microraptor	Velociraptor	Archaeopteryx	Yixianornis	Plateosaurus	Lufengosaurus	Patagosaurus	Shunosaurus	Mamenchisaurus	Omeisaurus	Jobaria	Apatosaurus	Diplodocus	Barosaurus	Dicraeosaurus	Amargasaurus	Camarasaurus	Atlasaurus	Giraffatitan	Paluxysaurus	Rapetosaurus (hypothetical adult)	Neuquensaurus	Patagotitan	Scutellosaurus	Gigantspinosaurus	Stegosaurus	Gastonia	Denversaurus	Euoplocephalus	Hypsilophodon	Tenontosaurus	Dysalotosaurus	Mantellisaurus	Iguanodon	Brachylophosaurus	Edmontosaurus
Preferred-CoM/GA (Anteroposterior)	0.30842	0.279523	0.0982022	0.388065	0.162271	0.301453	0.190805	0.0767207	0.263786	0.198903	0.157442	0.345019	0.244936	0.167019	0.161574	0.544315	0.624937	0.24163	0.259403	0.282953	0.352276	0.49917	0.585651	0.380391	0.377342	0.252034	0.367324	0.247585	0.319735	0.381718	0.421981	0.547352	0.49255	0.577447	0.125704	0.368225	0.050517	0.332981	0.315898	0.387519	0.43665	0.359919	0.220406	0.275688	1.26011e-06	0.109934	0.307415	0.273859	0.206082
Bird-CoM/GA (Anteroposterior)	0.290192	0.276214	0.103776	0.383054	0.152507	0.284184	0.192332	0.0584439	0.278463	0.204471	0.148831	0.341418	0.280161	0.18692	0.147236	0.507157	0.624937	0.240809	0.250051	0.222891	0.330748	0.498095	0.611455	0.319495	0.381512	0.251932	0.307654	0.239762	0.281544	0.390606	0.403675	0.53332	0.478458	0.59924	0.079588	0.346179	0.0781987	0.320297	0.308024	0.360278	0.419295	0.340363	0.207236	0.264421	0.00690989	0.102647	0.276729	0.21797	0.147878
NAS-CoM/GA (Anteroposterior)	0.327541	0.317175	0.177441	0.394499	0.179794	0.326982	0.241559	0.145275	0.271809	0.250847	0.174394	0.386615	0.314818	0.215531	0.260992	0.605938	0.66729	0.264654	0.31144	0.340605	0.428756	0.876236	1.01081	0.500272	0.632421	0.454241	0.766666	0.31608	0.406176	0.502776	0.466733	0.701442	0.675356	0.855175	0.207913	0.590749	0.090864	0.367217	0.349564	0.408	0.440261	0.359335	0.239552	0.289189	0.0429223	0.151898	0.324134	0.251898	0.188536
Homogenous density centres of mass/glenoacetabular distance - Allometric model sets (+mPPE)	Marasuchus	Staurikosaurus	Coelophysis	Dilophosaurus	Suchomimus	Sinraptor	Allosaurus	Acrocanthosaurus	Gorgosaurus	Tyrannosaurus	Struthiomimus	Nothronychus	Anzu	Microraptor	Velociraptor	Archaeopteryx	Yixianornis	Plateosaurus	Lufengosaurus	Patagosaurus	Shunosaurus	Mamenchisaurus	Omeisaurus	Jobaria	Apatosaurus	Diplodocus	Barosaurus	Dicraeosaurus	Amargasaurus	Camarasaurus	Atlasaurus	Giraffatitan	Paluxysaurus	Rapetosaurus (hypothetical adult)	Neuquensaurus	Patagotitan	Scutellosaurus	Gigantspinosaurus	Stegosaurus	Gastonia	Denversaurus	Euoplocephalus	Hypsilophodon	Tenontosaurus	Dysalotosaurus	Mantellisaurus	Iguanodon	Brachylophosaurus	Edmontosaurus
Preferred-CoM/GA (Anteroposterior)	0.328791	0.305634	0.139185	0.406593	0.17709	0.321514	0.218926	0.116194	0.285572	0.223578	0.180374	0.356725	0.264049	0.195185	0.184723	0.558826	0.610646	0.269087	0.287583	0.299123	0.372729	0.532708	0.620039	0.391751	0.403013	0.288072	0.408152	0.26913	0.331945	0.397864	0.434834	0.557846	0.507176	0.595669	0.160784	0.395357	0.0967403	0.333965	0.33499	0.371263	0.420494	0.376679	0.24379	0.294831	0.0331763	0.141254	0.320451	0.297272	0.230136
Bird-CoM/GA (Anteroposterior)	0.312831	0.304614	0.146122	0.403516	0.169766	0.308366	0.223312	0.102832	0.300905	0.2316	0.176397	0.354152	0.297954	0.215949	0.172763	0.523626	0.610646	0.271102	0.281979	0.249552	0.357416	0.536228	0.647474	0.34141	0.410839	0.292612	0.363354	0.266648	0.301271	0.408659	0.422123	0.548389	0.49686	0.617644	0.126867	0.38069	0.123851	0.32393	0.330821	0.348243	0.404987	0.361023	0.234114	0.2867	0.0433414	0.138646	0.295075	0.240907	0.173782
NAS-CoM/GA (Anteroposterior)	0.352603	0.350645	0.225157	0.418812	0.19704	0.354971	0.276325	0.190076	0.298001	0.283176	0.200848	0.405531	0.337166	0.239476	0.289508	0.625127	0.645571	0.296141	0.346746	0.363588	0.456831	0.938081	1.07521	0.525718	0.676879	0.507068	0.840475	0.344954	0.434018	0.529776	0.484683	0.727152	0.705157	0.894693	0.251952	0.635188	0.138971	0.371626	0.371673	0.396657	0.429457	0.378066	0.266984	0.311917	0.0770706	0.187994	0.342545	0.275574	0.211933
Absolute difference as % Anteroposterior GA
Preferred	0.0203708	0.0261107	0.0409827	0.0185281	0.0148191	0.020061	0.0281204	0.0394737	0.0217861	0.0246748	0.0229318	0.011706	0.0191131	0.028166	0.0231493	0.014511	0.0142919	0.0274569	0.0281798	0.01617	0.0204537	0.0335379	0.0343876	0.0113603	0.0256715	0.0360377	0.0408276	0.0215458	0.0122098	0.0161456	0.0128535	0.0104936	0.0146258	0.0182224	0.0350809	0.0271318	0.0462233	0.000984276	0.0190911	0.0162562	0.0161557	0.0167602	0.0233831	0.0191429	0.033175	0.0313204	0.0130361	0.0234125	0.0240545
Bird	0.0226396	0.0283999	0.042346	0.0204626	0.0172592	0.0241822	0.0309793	0.0443878	0.0224426	0.0271293	0.027566	0.0127338	0.0177934	0.0290294	0.0255268	0.0164688	0.0142919	0.0302939	0.0319271	0.0266615	0.0266679	0.0381329	0.036019	0.0219153	0.029327	0.0406798	0.0556999	0.0268858	0.0197276	0.0180526	0.0184477	0.0150697	0.0184017	0.0184038	0.0472793	0.034511	0.0456522	0.00363261	0.0227967	0.0120356	0.0143085	0.0206604	0.0268786	0.0222797	0.0364315	0.0359984	0.0183462	0.0229371	0.0259041
NAS	0.0250615	0.0334704	0.0477156	0.0243128	0.0172455	0.027989	0.0347658	0.0448012	0.0261913	0.0323285	0.0264539	0.0189159	0.0223477	0.0239456	0.0285156	0.0191883	0.0217187	0.0314866	0.0353066	0.0229831	0.0280748	0.061845	0.0643924	0.0254454	0.0444583	0.0528268	0.0738086	0.028874	0.0278422	0.0269997	0.0179506	0.0257102	0.0298016	0.0395184	0.0440386	0.0444384	0.0481069	0.00440975	0.0221087	0.0113431	0.0108039	0.0187308	0.027432	0.022728	0.0341483	0.0360961	0.0184115	0.0236767	0.0233971
[truncated: 4 more columns]

## Sheet: DensitiesCoM_Allo AP -mPPE 
Heterogenous density centres of mass/glenoacetabular distance - Allometric model sets (-mPPE)	Marasuchus	Staurikosaurus	Coelophysis	Dilophosaurus	Suchomimus	Sinraptor	Allosaurus	Acrocanthosaurus	Gorgosaurus	Tyrannosaurus	Struthiomimus	Nothronychus	Anzu	Microraptor	Velociraptor	Archaeopteryx	Yixianornis	Plateosaurus	Lufengosaurus	Patagosaurus	Shunosaurus	Mamenchisaurus	Omeisaurus	Jobaria	Apatosaurus	Diplodocus	Barosaurus	Dicraeosaurus	Amargasaurus	Camarasaurus	Atlasaurus	Giraffatitan	Paluxysaurus	Rapetosaurus (hypothetical adult)	Neuquensaurus	Patagotitan	Scutellosaurus	Gigantspinosaurus	Stegosaurus	Gastonia	Denversaurus	Euoplocephalus	Hypsilophodon	Tenontosaurus	Dysalotosaurus	Mantellisaurus	Iguanodon	Brachylophosaurus	Edmontosaurus
Preferred-CoM/GA (Anteroposterior)	0.376956	0.360141	0.277886	0.461209	0.230221	0.388652	0.306511	0.28493	0.342899	0.304423	0.24261	0.363165	0.28628	0.307561	0.264695	0.614072	0.637445	0.345876	0.357817	0.360061	0.424084	0.577248	0.643808	0.420947	0.447406	0.375087	0.521661	0.319725	0.40182	0.415484	0.456401	0.558288	0.522824	0.588098	0.289534	0.466429	0.233927	0.397525	0.35919	0.426759	0.477126	0.390051	0.331679	0.352128	0.15959	0.244791	0.362364	0.350025	0.304902
Bird-CoM/GA (Anteroposterior)	0.3764	0.39596	0.290403	0.47782	0.230428	0.402528	0.33305	0.285991	0.380856	0.345099	0.253761	0.371509	0.342918	0.333674	0.28187	0.589017	0.637445	0.358478	0.362706	0.336486	0.426034	0.609123	0.701821	0.409287	0.482323	0.401574	0.521561	0.3424	0.400456	0.449098	0.474086	0.576587	0.533091	0.634481	0.27908	0.480864	0.250154	0.40169	0.366413	0.41011	0.479826	0.376854	0.335719	0.355831	0.171781	0.258102	0.357834	0.32355	0.284129
NAS-CoM/GA (Anteroposterior)	0.405938	0.397082	0.353965	0.464978	0.243154	0.403982	0.345485	0.333337	0.342724	0.339881	0.252188	0.40564	0.347345	0.348899	0.36345	0.65415	0.64881	0.363101	0.403209	0.411881	0.494423	0.904387	1.01131	0.52648	0.656151	0.546882	0.861851	0.381087	0.483021	0.517935	0.495531	0.688281	0.679381	0.82632	0.366031	0.642959	0.270336	0.430038	0.392038	0.446715	0.479403	0.389667	0.346892	0.362923	0.186306	0.275719	0.374805	0.324002	0.279708
Homogenous density centres of mass/glenoacetabular distance - Allometric model sets (-mPPE)	Marasuchus	Staurikosaurus	Coelophysis	Dilophosaurus	Suchomimus	Sinraptor	Allosaurus	Acrocanthosaurus	Gorgosaurus	Tyrannosaurus	Struthiomimus	Nothronychus	Anzu	Microraptor	Velociraptor	Archaeopteryx	Yixianornis	Plateosaurus	Lufengosaurus	Patagosaurus	Shunosaurus	Mamenchisaurus	Omeisaurus	Jobaria	Apatosaurus	Diplodocus	Barosaurus	Dicraeosaurus	Amargasaurus	Camarasaurus	Atlasaurus	Giraffatitan	Paluxysaurus	Rapetosaurus (hypothetical adult)	Neuquensaurus	Patagotitan	Scutellosaurus	Gigantspinosaurus	Stegosaurus	Gastonia	Denversaurus	Euoplocephalus	Hypsilophodon	Tenontosaurus	Dysalotosaurus	Mantellisaurus	Iguanodon	Brachylophosaurus	Edmontosaurus
Preferred-CoM/GA (Anteroposterior)	0.388823	0.376776	0.300598	0.471295	0.237188	0.396298	0.321648	0.301887	0.355018	0.31258	0.258598	0.369098	0.299154	0.326221	0.275928	0.616799	0.622972	0.363779	0.374477	0.364276	0.431986	0.544751	0.603962	0.412178	0.422758	0.373256	0.480087	0.329421	0.401837	0.412315	0.461723	0.544604	0.509046	0.562351	0.307924	0.446877	0.260085	0.384915	0.373309	0.396442	0.447988	0.404005	0.34465	0.36316	0.182336	0.264172	0.367256	0.365423	0.320853
Bird-CoM/GA (Anteroposterior)	0.389206	0.410419	0.312711	0.486262	0.23746	0.408978	0.346913	0.303707	0.389761	0.349696	0.270483	0.376326	0.351902	0.351445	0.292309	0.592922	0.622972	0.375716	0.379145	0.341051	0.43278	0.564871	0.646155	0.391328	0.445813	0.394144	0.463364	0.349274	0.398025	0.438922	0.473849	0.552475	0.513043	0.595247	0.299112	0.451902	0.27588	0.385155	0.379689	0.379436	0.445297	0.393999	0.349312	0.36655	0.196361	0.277905	0.361625	0.331762	0.294344
NAS-CoM/GA (Anteroposterior)	0.424025	0.423131	0.384482	0.481846	0.254258	0.42464	0.370733	0.361703	0.362385	0.363257	0.273433	0.419668	0.366289	0.365246	0.382472	0.666812	0.629183	0.386102	0.428971	0.427098	0.513673	0.950946	1.06211	0.545438	0.690067	0.584572	0.916055	0.402545	0.500297	0.538907	0.50939	0.709292	0.701331	0.859056	0.39618	0.674446	0.299494	0.420386	0.408507	0.421447	0.455867	0.405515	0.365479	0.378254	0.212634	0.302048	0.387555	0.341011	0.296697
Absolute difference as % Anteroposterior GA
Preferred	0.0118675	0.0166345	0.0227121	0.0100858	0.00696739	0.00764614	0.0151378	0.0169573	0.0121186	0.00815681	0.0159883	0.005933	0.0128739	0.0186597	0.0112334	0.00272754	0.0144724	0.0179031	0.0166603	0.00421431	0.00790209	0.032497	0.0398459	0.00876916	0.024648	0.00183041	0.0415744	0.00969591	1.67025e-05	0.00316899	0.00532228	0.0136841	0.0137787	0.0257471	0.0183903	0.0195517	0.0261574	0.0126102	0.014119	0.0303171	0.0291383	0.0139537	0.0129716	0.0110322	0.0227462	0.0193811	0.00489151	0.0153974	0.0159514
Bird	0.0128057	0.0144591	0.0223079	0.00844219	0.00703272	0.00644976	0.0138637	0.017716	0.00890498	0.00459703	0.0167211	0.00481674	0.00898376	0.0177704	0.0104393	0.00390516	0.0144724	0.0172377	0.0164382	0.00456499	0.00674615	0.0442519	0.055666	0.0179596	0.0365104	0.00742961	0.0581973	0.00687403	0.00243148	0.0101766	0.000237378	0.024112	0.0200484	0.0392343	0.0200318	0.0289618	0.0257268	0.0165349	0.0132765	0.0306743	0.0345287	0.0171457	0.0135933	0.0107192	0.0245799	0.0198038	0.00379106	0.00821153	0.0102148
NAS	0.0180872	0.026049	0.0305177	0.0168675	0.0111045	0.0206579	0.0252481	0.0283662	0.0196611	0.0233763	0.0212448	0.0140286	0.0189438	0.016346	0.0190217	0.0126622	0.0196271	0.0230011	0.0257623	0.0152176	0.0192503	0.0465592	0.0507981	0.018958	0.033916	0.0376901	0.0542036	0.021458	0.0172761	0.0209718	0.013859	0.021011	0.0219504	0.0327368	0.0301491	0.0314862	0.0291577	0.00965176	0.0164684	0.0252678	0.0235355	0.0158474	0.018587	0.0153314	0.0263281	0.0263292	0.0127504	0.0170097	0.0169886
[truncated: 4 more columns]

## Sheet: DiffDensitiesCoM_Allo DV
Heterogenous density centres of mass/glenoacetabular distance - Allometric model sets	Marasuchus	Staurikosaurus	Coelophysis	Dilophosaurus	Suchomimus	Sinraptor	Allosaurus	Acrocanthosaurus	Gorgosaurus	Tyrannosaurus	Struthiomimus	Nothronychus	Anzu	Microraptor	Velociraptor	Archaeopteryx	Yixianornis	Plateosaurus	Lufengosaurus	Patagosaurus	Shunosaurus	Mamenchisaurus	Omeisaurus	Jobaria	Apatosaurus	Diplodocus	Barosaurus	Dicraeosaurus	Amargasaurus	Camarasaurus	Atlasaurus	Giraffatitan	Paluxysaurus	Rapetosaurus (hypothetical adult)	Neuquensaurus	Patagotitan	Scutellosaurus	Gigantspinosaurus	Stegosaurus	Gastonia	Denversaurus	Euoplocephalus	Hypsilophodon	Tenontosaurus	Dysalotosaurus	Mantellisaurus	Iguanodon	Brachylophosaurus	Edmontosaurus
Preferred-CoM/GA (Dorsoventral)	1.31377	1.35675	0.538172	0.684237	0.0407533	0.534427	0.629131	0.209468	0.526303	0.576638	1.76763	0.848012	1.75844	1.53594	1.74366	3.29284	2.46088	0.466135	0.483819	0.755301	0.550819	0.48549	0.486633	1.04298	0.423142	0.286453	0.594946	0.581815	0.452162	0.710931	0.701886	0.62976	1.13024	0.843874	0.824699	0.483259	0.543894	0.420196	0.341114	0.380184	0.370213	0.343719	0.558578	0.552412	0.739204	0.420755	0.505372	0.524152	0.470077
Bird-CoM/GA (Dorsoventral)	1.11089	1.08918	0.503526	0.618395	0.00932134	0.462739	0.55244	0.164479	0.500996	0.541047	1.54049	0.683694	1.70304	1.43361	1.68959	3.17863	2.46088	0.402718	0.410793	0.114707	0.203049	0.266257	0.280563	0.154973	0.21774	0.142737	0.326171	0.230572	0.076607	0.308096	0.400895	0.25851	0.489119	0.326582	0.427164	0.252572	0.530639	0.260615	0.172577	0.285558	0.279142	0.265914	0.510604	0.496017	0.71419	0.373928	0.398989	0.466702	0.405882
NAS-CoM/GA (Dorsoventral)	1.55906	1.83892	0.639272	0.999185	0.0991183	0.796604	0.893556	0.296445	0.752626	0.819846	2.50863	1.02794	2.85383	2.29234	2.41108	4.18343	3.13425	0.585901	0.591492	0.67771	0.497992	0.321407	0.34838	0.774286	0.32108	0.216645	0.352103	0.508668	0.389211	0.486569	0.676343	0.534632	0.785092	0.556123	0.755586	0.371364	0.625487	0.414293	0.337075	0.420637	0.427054	0.386297	0.70571	0.637716	1.03105	0.530229	0.611798	0.675364	0.585094
Homogenous density centres of mass/glenoacetabular distance - Allometric model sets	Marasuchus	Staurikosaurus	Coelophysis	Dilophosaurus	Suchomimus	Sinraptor	Allosaurus	Acrocanthosaurus	Gorgosaurus	Tyrannosaurus	Struthiomimus	Nothronychus	Anzu	Microraptor	Velociraptor	Archaeopteryx	Yixianornis	Plateosaurus	Lufengosaurus	Patagosaurus	Shunosaurus	Mamenchisaurus	Omeisaurus	Jobaria	Apatosaurus	Diplodocus	Barosaurus	Dicraeosaurus	Amargasaurus	Camarasaurus	Atlasaurus	Giraffatitan	Paluxysaurus	Rapetosaurus (hypothetical adult)	Neuquensaurus	Patagotitan	Scutellosaurus	Gigantspinosaurus	Stegosaurus	Gastonia	Denversaurus	Euoplocephalus	Hypsilophodon	Tenontosaurus	Dysalotosaurus	Mantellisaurus	Iguanodon	Brachylophosaurus	Edmontosaurus
Preferred-CoM/GA (Dorsoventral)	1.22711	1.10351	0.528115	0.649872	0.0297009	0.508279	0.602811	0.202702	0.508968	0.558867	1.66643	0.796875	1.65843	1.43746	1.67406	3.13284	2.34759	0.449589	0.469898	0.66871	0.501233	0.452936	0.454471	0.908292	0.396031	0.268546	0.559534	0.527314	0.395969	0.641851	0.656976	0.574592	1.01827	0.749579	0.771474	0.453757	0.528667	0.386981	0.337722	0.356852	0.342593	0.331034	0.547111	0.541236	0.717241	0.413388	0.484084	0.508403	0.461639
Bird-CoM/GA (Dorsoventral)	1.03417	0.847846	0.496919	0.588853	0.000912584	0.441005	0.53122	0.161999	0.484662	0.524841	1.44409	0.650048	1.59293	1.3343	1.61663	3.01707	2.34759	0.391631	0.403693	0.0812989	0.186814	0.256789	0.27	0.0820099	0.211424	0.139614	0.313978	0.205092	0.0521891	0.277434	0.382119	0.238433	0.446292	0.284719	0.406011	0.246474	0.518376	0.245302	0.19065	0.274566	0.261531	0.263128	0.502679	0.490271	0.691507	0.370506	0.387313	0.455979	0.401163
NAS-CoM/GA (Dorsoventral)	1.44311	1.3291	0.612177	0.928478	0.0819576	0.744151	0.835621	0.278599	0.711777	0.770756	2.34634	0.940698	2.66891	2.14521	2.27619	3.92863	2.94652	0.555062	0.567365	0.585909	0.445947	0.280801	0.311525	0.621128	0.287565	0.194105	0.296715	0.448837	0.329971	0.402645	0.630124	0.47523	0.656907	0.454448	0.696932	0.332333	0.596648	0.38165	0.333382	0.391839	0.392682	0.369219	0.682454	0.618408	0.988357	0.513164	0.579001	0.646331	0.567709
Absolute difference as % Dorsoventral GA
Preferred	0.0866616	0.253241	0.0100572	0.0343657	0.0110524	0.0261472	0.0263203	0.00676608	0.0173347	0.0177703	0.101209	0.0511372	0.100014	0.0984768	0.0695952	0.159991	0.113296	0.0165459	0.0139203	0.0865916	0.0495863	0.0325535	0.0321619	0.134688	0.027111	0.0179069	0.0354114	0.054501	0.056193	0.0690793	0.0449102	0.0551681	0.111968	0.0942949	0.0532251	0.029502	0.015227	0.0332153	0.00339232	0.0233318	0.0276201	0.0126842	0.0114662	0.0111761	0.0219626	0.00736752	0.0212873	0.0157485	0.00843811
Bird	0.0767229	0.241329	0.00660623	0.0295417	0.00840875	0.0217335	0.0212203	0.00247963	0.0163341	0.0162068	0.0964007	0.0336464	0.110102	0.0993121	0.0729569	0.161554	0.113296	0.0110874	0.00709949	0.0334085	0.0162353	0.00946776	0.0105621	0.0729629	0.00631586	0.00312267	0.0121933	0.0254799	0.0244179	0.0306626	0.0187756	0.0200771	0.0428266	0.0418628	0.0211524	0.00609737	0.0122633	0.0153127	0.0180724	0.010992	0.0176115	0.00278586	0.00792484	0.00574605	0.0226833	0.00342225	0.0116757	0.0107232	0.00471889
NAS	0.115941	0.509821	0.0270948	0.0707067	0.0171606	0.0524531	0.0579353	0.0178466	0.0408498	0.0490897	0.162291	0.0872436	0.184925	0.147126	0.134891	0.254807	0.187725	0.0308398	0.0241262	0.091801	0.0520447	0.0406058	0.0368556	0.153159	0.0335152	0.0225402	0.0553881	0.0598318	0.0592399	0.0839236	0.0462183	0.0594014	0.128185	0.101675	0.0586545	0.0390305	0.0288395	0.0326428	0.00369308	0.0287981	0.034372	0.0170782	0.0232553	0.0193085	0.0426929	0.0170659	0.0327976	0.0290326	0.0173851
[truncated: 4 more columns]

## Sheet: DensitiesCoM_Allo DV +mPPE 
Heterogenous density centres of mass/glenoacetabular distance - Allometric model sets (+mPPE)	Marasuchus	Staurikosaurus	Coelophysis	Dilophosaurus	Suchomimus	Sinraptor	Allosaurus	Acrocanthosaurus	Gorgosaurus	Tyrannosaurus	Struthiomimus	Nothronychus	Anzu	Microraptor	Velociraptor	Archaeopteryx	Yixianornis	Plateosaurus	Lufengosaurus	Patagosaurus	Shunosaurus	Mamenchisaurus	Omeisaurus	Jobaria	Apatosaurus	Diplodocus	Barosaurus	Dicraeosaurus	Amargasaurus	Camarasaurus	Atlasaurus	Giraffatitan	Paluxysaurus	Rapetosaurus (hypothetical adult)	Neuquensaurus	Patagotitan	Scutellosaurus	Gigantspinosaurus	Stegosaurus	Gastonia	Denversaurus	Euoplocephalus	Hypsilophodon	Tenontosaurus	Dysalotosaurus	Mantellisaurus	Iguanodon	Brachylophosaurus	Edmontosaurus
Preferred-CoM/GA (Dorsoventral)	1.31732	1.21017	0.503056	0.679348	0.0448877	0.524058	0.600688	0.190475	0.518122	0.558517	1.78739	0.853904	1.78119	1.55138	1.72252	3.37542	2.56625	0.455507	0.471213	0.775211	0.564594	0.478415	0.485436	1.09395	0.422379	0.272637	0.663925	0.584303	0.490166	0.730038	0.724871	0.661652	1.35536	0.883628	0.826955	0.489067	0.519247	0.43235	0.354589	0.453792	0.466523	0.349256	0.537748	0.545768	0.722955	0.402698	0.507887	0.517108	0.458807
Bird-CoM/GA (Dorsoventral)	1.12746	0.982435	0.477598	0.616065	0.0147823	0.451435	0.530263	0.148019	0.492285	0.524655	1.55495	0.688954	1.71271	1.44819	1.67493	3.26022	2.56625	0.393095	0.398863	0.131243	0.203543	0.254131	0.272616	0.201634	0.212223	0.130022	0.359669	0.237397	0.108381	0.317497	0.414294	0.273708	0.585487	0.347461	0.421147	0.252342	0.513827	0.269395	0.187558	0.290435	0.283475	0.26717	0.489755	0.486916	0.695475	0.356084	0.397286	0.457012	0.390941
NAS-CoM/GA (Dorsoventral)	1.62444	1.90766	0.616812	1.02537	0.108404	0.811428	0.886748	0.283378	0.765964	0.82897	2.60827	1.06782	2.96551	2.35886	2.43402	4.26407	3.2768	0.585124	0.585611	0.698051	0.511645	0.316768	0.347747	0.822782	0.318018	0.205423	0.394748	0.511892	0.41745	0.501744	0.69838	0.561222	0.944163	0.586129	0.760233	0.372412	0.613462	0.426073	0.350177	0.433508	0.438341	0.395086	0.699122	0.638607	1.03607	0.519062	0.622935	0.677897	0.580873
Homogenous density centres of mass/glenoacetabular distance - Allometric model sets (+mPPE)	Marasuchus	Staurikosaurus	Coelophysis	Dilophosaurus	Suchomimus	Sinraptor	Allosaurus	Acrocanthosaurus	Gorgosaurus	Tyrannosaurus	Struthiomimus	Nothronychus	Anzu	Microraptor	Velociraptor	Archaeopteryx	Yixianornis	Plateosaurus	Lufengosaurus	Patagosaurus	Shunosaurus	Mamenchisaurus	Omeisaurus	Jobaria	Apatosaurus	Diplodocus	Barosaurus	Dicraeosaurus	Amargasaurus	Camarasaurus	Atlasaurus	Giraffatitan	Paluxysaurus	Rapetosaurus (hypothetical adult)	Neuquensaurus	Patagotitan	Scutellosaurus	Gigantspinosaurus	Stegosaurus	Gastonia	Denversaurus	Euoplocephalus	Hypsilophodon	Tenontosaurus	Dysalotosaurus	Mantellisaurus	Iguanodon	Brachylophosaurus	Edmontosaurus
Preferred-CoM/GA (Dorsoventral)	1.23314	0.948378	0.496106	0.646419	0.0340758	0.499878	0.577724	0.185768	0.502088	0.542572	1.6891	0.801757	1.68234	1.45789	1.65683	3.21551	2.4411	0.440625	0.459364	0.691352	0.515598	0.445885	0.452911	0.959271	0.392903	0.256202	0.619488	0.53159	0.425058	0.658566	0.679455	0.603545	1.22004	0.784379	0.776396	0.455439	0.50797	0.399605	0.348333	0.422124	0.428729	0.336534	0.529019	0.535843	0.703941	0.397392	0.487217	0.502768	0.452021
Bird-CoM/GA (Dorsoventral)	1.05229	0.734547	0.473315	0.587447	0.00623875	0.431625	0.511872	0.147188	0.477374	0.510277	1.46204	0.654089	1.60636	1.35359	1.60628	3.09578	2.4411	0.383387	0.393524	0.0972155	0.187508	0.244599	0.261936	0.12405	0.204	0.127729	0.340323	0.21174	0.0790991	0.28393	0.394395	0.250859	0.530505	0.300933	0.401253	0.24238	0.504892	0.254119	0.200635	0.279651	0.266588	0.264517	0.484542	0.48251	0.676211	0.354683	0.3862	0.447855	0.388107
NAS-CoM/GA (Dorsoventral)	1.50848	1.38945	0.592847	0.95453	0.0912779	0.759924	0.831643	0.267693	0.725328	0.780389	2.4466	0.9763	2.7798	2.21722	2.30367	4.01138	3.07834	0.555705	0.563368	0.608336	0.459796	0.275718	0.310236	0.667953	0.284617	0.184013	0.331758	0.453386	0.357294	0.414577	0.65145	0.499237	0.788534	0.479137	0.703792	0.332918	0.588108	0.393814	0.343644	0.404438	0.404286	0.377793	0.678022	0.62017	0.996234	0.503984	0.590387	0.650049	0.565049
Absolute difference as % Dorsoventral GA
Preferred	0.0841795	0.261787	0.00694982	0.032929	0.0108119	0.0241802	0.0229637	0.00470708	0.0160344	0.015945	0.0982887	0.0521467	0.0988432	0.0934955	0.0656849	0.159914	0.125152	0.0148824	0.011849	0.0838588	0.0489964	0.0325301	0.0325253	0.134681	0.0294763	0.0164356	0.0444368	0.0527132	0.0651082	0.0714721	0.0454153	0.0581074	0.135318	0.0992495	0.0505592	0.0336277	0.0112767	0.0327446	0.00625625	0.0316679	0.0377939	0.0127212	0.00872875	0.00992515	0.019014	0.00530585	0.020671	0.0143402	0.00678563
Bird	0.075172	0.247888	0.00428325	0.0286171	0.00854356	0.0198103	0.018391	0.0008305	0.0149104	0.0143778	0.092907	0.0348653	0.106351	0.0945912	0.0686456	0.164441	0.125152	0.00970768	0.00533845	0.0340276	0.0160353	0.00953151	0.0106804	0.0775839	0.00822253	0.00229277	0.0193459	0.0256567	0.0292816	0.0335667	0.0198988	0.0228492	0.0549819	0.0465275	0.0198945	0.00996112	0.00893561	0.015276	0.0130773	0.0107842	0.0168869	0.00265289	0.00521342	0.00440565	0.0192635	0.00140066	0.0110853	0.00915654	0.00283443
NAS	0.115966	0.518211	0.0239653	0.0708414	0.0171265	0.0515046	0.055105	0.015685	0.0406366	0.0485812	0.161669	0.0915212	0.185714	0.141636	0.130349	0.25269	0.198455	0.0294186	0.0222438	0.0897153	0.0518486	0.0410495	0.037511	0.15483	0.0334016	0.0214092	0.0629903	0.0585053	0.0601561	0.0871676	0.0469297	0.0619843	0.155629	0.106992	0.0564404	0.0394944	0.0253541	0.0322589	0.00653325	0.02907	0.0340555	0.0172934	0.0211002	0.0184374	0.03984	0.0150777	0.0325486	0.0278475	0.0158239
[truncated: 4 more columns]

## Sheet: DensitiesCoM_Allo DV -mPPE 
Heterogenous density centres of mass/glenoacetabular distance - Allometric model sets (-mPPE)	Marasuchus	Staurikosaurus	Coelophysis	Dilophosaurus	Suchomimus	Sinraptor	Allosaurus	Acrocanthosaurus	Gorgosaurus	Tyrannosaurus	Struthiomimus	Nothronychus	Anzu	Microraptor	Velociraptor	Archaeopteryx	Yixianornis	Plateosaurus	Lufengosaurus	Patagosaurus	Shunosaurus	Mamenchisaurus	Omeisaurus	Jobaria	Apatosaurus	Diplodocus	Barosaurus	Dicraeosaurus	Amargasaurus	Camarasaurus	Atlasaurus	Giraffatitan	Paluxysaurus	Rapetosaurus (hypothetical adult)	Neuquensaurus	Patagotitan	Scutellosaurus	Gigantspinosaurus	Stegosaurus	Gastonia	Denversaurus	Euoplocephalus	Hypsilophodon	Tenontosaurus	Dysalotosaurus	Mantellisaurus	Iguanodon	Brachylophosaurus	Edmontosaurus
Preferred-CoM/GA (Dorsoventral)	1.30843	1.57242	0.592861	0.691135	0.034475	0.547676	0.669452	0.237322	0.536802	0.598066	1.73905	0.83822	1.72754	1.51234	1.7764	3.15521	2.30301	0.481644	0.502196	0.719314	0.527857	0.472981	0.468681	0.936851	0.41405	0.297674	0.639338	0.572449	0.417752	0.657848	0.667647	0.575262	1.22782	0.751434	0.817809	0.466047	0.580232	0.403347	0.322399	0.419797	0.436422	0.336253	0.589551	0.561814	0.764387	0.447577	0.501107	0.534222	0.486653
Bird-CoM/GA (Dorsoventral)	1.08366	1.25918	0.546225	0.6231	0.00118939	0.479665	0.586827	0.191034	0.513269	0.561481	1.52134	0.675698	1.68952	1.40972	1.71433	3.04295	2.30301	0.420321	0.432668	0.0978682	0.20886	0.272174	0.282975	0.087221	0.224253	0.158472	0.359621	0.221083	0.0404988	0.273434	0.395225	0.246124	0.532101	0.277308	0.445361	0.252896	0.556927	0.251973	0.15493	0.281823	0.277497	0.265144	0.544679	0.512065	0.746188	0.404542	0.40616	0.484532	0.433058
NAS-CoM/GA (Dorsoventral)	1.46078	1.73737	0.673777	0.961917	0.0854483	0.774797	0.903601	0.316418	0.73377	0.80656	2.36232	0.973742	2.69077	2.19104	2.37599	4.06264	2.93513	0.587038	0.600086	0.647863	0.478371	0.328128	0.349288	0.703804	0.325472	0.233117	0.39562	0.50402	0.3485	0.465424	0.645654	0.49771	0.88208	0.514354	0.748554	0.369864	0.643146	0.398194	0.319068	0.403381	0.411931	0.374512	0.715525	0.63645	1.02326	0.546823	0.595975	0.671719	0.591337
Homogenous density centres of mass/glenoacetabular distance - Allometric model sets (-mPPE)	Marasuchus	Staurikosaurus	Coelophysis	Dilophosaurus	Suchomimus	Sinraptor	Allosaurus	Acrocanthosaurus	Gorgosaurus	Tyrannosaurus	Struthiomimus	Nothronychus	Anzu	Microraptor	Velociraptor	Archaeopteryx	Yixianornis	Plateosaurus	Lufengosaurus	Patagosaurus	Shunosaurus	Mamenchisaurus	Omeisaurus	Jobaria	Apatosaurus	Diplodocus	Barosaurus	Dicraeosaurus	Amargasaurus	Camarasaurus	Atlasaurus	Giraffatitan	Paluxysaurus	Rapetosaurus (hypothetical adult)	Neuquensaurus	Patagotitan	Scutellosaurus	Gigantspinosaurus	Stegosaurus	Gastonia	Denversaurus	Euoplocephalus	Hypsilophodon	Tenontosaurus	Dysalotosaurus	Mantellisaurus	Iguanodon	Brachylophosaurus	Edmontosaurus
Preferred-CoM/GA (Dorsoventral)	1.21815	1.32909	0.577045	0.654684	0.0233889	0.520341	0.639294	0.228186	0.518465	0.582068	1.63403	0.790373	1.62464	1.40676	1.70039	2.99735	2.20869	0.462468	0.485083	0.635903	0.480817	0.463078	0.456691	0.834873	0.400471	0.286489	0.640559	0.521216	0.354445	0.618828	0.626024	0.534872	1.15088	0.701688	0.764105	0.45138	0.558477	0.369979	0.323348	0.389235	0.398383	0.323786	0.573613	0.548767	0.737515	0.436829	0.479718	0.516357	0.475583
Bird-CoM/GA (Dorsoventral)	1.00486	1.02571	0.535072	0.590951	-0.00734954	0.455478	0.561785	0.185953	0.495575	0.547358	1.4158	0.644221	1.5719	1.30323	1.6338	2.88791	2.20869	0.404452	0.419529	0.0565052	0.185761	0.27559	0.282287	0.0174346	0.222801	0.158363	0.371864	0.194761	0.010975	0.267781	0.364012	0.220364	0.509414	0.260922	0.413678	0.252699	0.538959	0.232633	0.176114	0.267451	0.254408	0.261175	0.531267	0.501983	0.716971	0.395815	0.388985	0.468448	0.421881
NAS-CoM/GA (Dorsoventral)	1.34621	1.24101	0.641341	0.891849	0.0684595	0.721232	0.841413	0.294965	0.692831	0.756893	2.20094	0.892713	2.50857	2.03715	2.23468	3.80594	2.76401	0.554134	0.573127	0.553466	0.426295	0.288099	0.31336	0.553783	0.29176	0.20873	0.334721	0.442355	0.291034	0.38615	0.600733	0.442135	0.740327	0.420248	0.686715	0.331504	0.608906	0.365261	0.319478	0.375168	0.377312	0.357871	0.688961	0.615936	0.976332	0.526607	0.563021	0.641048	0.57159
Absolute difference as % Dorsoventral GA
Preferred	0.0902884	0.243329	0.015816	0.0364518	0.0110861	0.0273342	0.0301578	0.00913544	0.0183372	0.0159979	0.105029	0.0478466	0.102908	0.105583	0.0760033	0.157858	0.0943195	0.0191762	0.0171129	0.0834118	0.0470398	0.00990219	0.0119898	0.101978	0.0135793	0.011185	0.00122149	0.0512334	0.0633066	0.0390197	0.041623	0.0403898	0.076943	0.0497451	0.0537037	0.0146667	0.0217559	0.0333684	0.000948525	0.0305613	0.038039	0.0124666	0.0159383	0.0130464	0.0268718	0.0107488	0.0213892	0.0178648	0.0110703
Bird	0.078791	0.233466	0.0111532	0.0321484	0.00853894	0.024187	0.0250422	0.00508046	0.0176942	0.0141236	0.105545	0.0314774	0.117619	0.10649	0.0805315	0.155039	0.0943195	0.0158692	0.0131397	0.041363	0.0230996	0.00341582	0.000688171	0.0697863	0.00145266	0.000109448	0.0122432	0.0263214	0.0295238	0.00565256	0.0312127	0.0257606	0.0226874	0.0163856	0.0316829	0.000196447	0.0179687	0.01934	0.0211845	0.0143715	0.0230887	0.0039683	0.0134123	0.0100823	0.0292173	0.0087272	0.0171751	0.016084	0.0111765
NAS	0.114575	0.496356	0.0324361	0.0700679	0.0169888	0.0535649	0.0621876	0.0214524	0.0409392	0.0496673	0.161384	0.0810298	0.182199	0.153899	0.141308	0.256698	0.171126	0.0329036	0.0269583	0.094397	0.0520757	0.0400297	0.0359288	0.150021	0.0337119	0.0243877	0.0608989	0.061665	0.0574655	0.0792742	0.0449205	0.0555744	0.141753	0.0941057	0.0618389	0.0383593	0.0342407	0.0329327	0.000409774	0.0282131	0.0346194	0.0166414	0.0265639	0.020514	0.0469279	0.0202159	0.0329545	0.0306711	0.0197472
[truncated: 4 more columns]

## Sheet: DensitiesCoM_Iso AP
Heterogenous density centres of mass/glenoacetabular distance - Isometric model sets	Marasuchus	Staurikosaurus	Coelophysis	Dilophosaurus	Suchomimus	Sinraptor	Allosaurus	Acrocanthosaurus	Gorgosaurus	Tyrannosaurus	Struthiomimus	Nothronychus	Anzu	Microraptor	Velociraptor	Archaeopteryx	Yixianornis	Plateosaurus	Lufengosaurus	Patagosaurus	Shunosaurus	Mamenchisaurus	Omeisaurus	Jobaria	Apatosaurus	Diplodocus	Barosaurus	Dicraeosaurus	Amargasaurus	Camarasaurus	Atlasaurus	Giraffatitan	Paluxysaurus	Rapetosaurus (hypothetical adult)	Neuquensaurus	Patagotitan	Scutellosaurus	Gigantspinosaurus	Stegosaurus	Gastonia	Denversaurus	Euoplocephalus	Hypsilophodon	Tenontosaurus	Dysalotosaurus	Mantellisaurus	Iguanodon	Brachylophosaurus	Edmontosaurus
Preferred-CoM/GA (Anteroposterior)	0.32341	0.314605	0.130402	0.409001	0.148785	0.334326	0.216632	0.0577815	0.286343	0.251235	0.149081	0.371256	0.297453	0.1964	0.198713	0.545859	0.6284	0.230021	0.260883	0.249644	0.358581	0.793401	0.956067	0.441163	0.588145	0.357221	0.639047	0.255908	0.333339	0.47492	0.421335	0.682229	0.630018	0.839813	0.0907272	0.520666	0.0795573	0.32503	0.297524	0.38471	0.441849	0.324597	0.233181	0.270175	0.00290246	0.101523	0.299534	0.285546	0.201815
Bird-CoM/GA (Anteroposterior)	0.303425	0.307437	0.136969	0.403506	0.153704	0.32187	0.220096	0.0685365	0.291117	0.246308	0.157056	0.367619	0.311554	0.212496	0.18477	0.518949	0.6284	0.24557	0.271888	0.2443	0.363281	0.779459	0.942866	0.424755	0.583457	0.368425	0.626804	0.266069	0.328168	0.474688	0.425237	0.671639	0.615809	0.825827	0.101908	0.517146	0.100978	0.33015	0.308262	0.375603	0.434751	0.330028	0.227023	0.272251	0.0191784	0.11359	0.293013	0.231643	0.154488
NAS-CoM/GA (Anteroposterior)	0.342496	0.362944	0.211817	0.436072	0.177627	0.391062	0.287125	0.145275	0.319112	0.330661	0.186869	0.433483	0.371275	0.240799	0.290527	0.599145	0.650053	0.270216	0.335351	0.332224	0.456765	1.17642	1.3659	0.600937	0.855159	0.59201	1.04705	0.346652	0.450577	0.624433	0.488779	0.882459	0.843697	1.12924	0.196549	0.780015	0.119846	0.367512	0.340337	0.414504	0.460309	0.334599	0.260026	0.296284	0.0492917	0.16146	0.340454	0.27449	0.193797
Homogenous density centres of mass/glenoacetabular distance - Isometric model sets	Marasuchus	Staurikosaurus	Coelophysis	Dilophosaurus	Suchomimus	Sinraptor	Allosaurus	Acrocanthosaurus	Gorgosaurus	Tyrannosaurus	Struthiomimus	Nothronychus	Anzu	Microraptor	Velociraptor	Archaeopteryx	Yixianornis	Plateosaurus	Lufengosaurus	Patagosaurus	Shunosaurus	Mamenchisaurus	Omeisaurus	Jobaria	Apatosaurus	Diplodocus	Barosaurus	Dicraeosaurus	Amargasaurus	Camarasaurus	Atlasaurus	Giraffatitan	Paluxysaurus	Rapetosaurus (hypothetical adult)	Neuquensaurus	Patagotitan	Scutellosaurus	Gigantspinosaurus	Stegosaurus	Gastonia	Denversaurus	Euoplocephalus	Hypsilophodon	Tenontosaurus	Dysalotosaurus	Mantellisaurus	Iguanodon	Brachylophosaurus	Edmontosaurus
Preferred-CoM/GA (Anteroposterior)	0.340584	0.341533	0.172256	0.429358	0.167889	0.360053	0.250429	0.10609	0.310873	0.28215	0.177629	0.387751	0.319393	0.222943	0.222837	0.557169	0.614891	0.262906	0.2972	0.279915	0.39053	0.858877	1.02124	0.471812	0.637874	0.415986	0.723947	0.28846	0.364494	0.503788	0.443931	0.71084	0.662123	0.878144	0.141057	0.574909	0.127927	0.334678	0.331807	0.377064	0.428557	0.357989	0.2575	0.292845	0.038976	0.139808	0.319393	0.315048	0.232327
Bird-CoM/GA (Anteroposterior)	0.323632	0.335778	0.179203	0.424774	0.172952	0.349171	0.254365	0.117755	0.315755	0.277952	0.18652	0.383358	0.331898	0.239598	0.210225	0.531968	0.614891	0.278117	0.307554	0.276432	0.395208	0.839919	1.00187	0.456349	0.629315	0.423841	0.708933	0.298449	0.359952	0.501539	0.447815	0.698039	0.645579	0.859684	0.154485	0.568269	0.149269	0.340768	0.341966	0.370286	0.424093	0.362315	0.253281	0.295522	0.0563498	0.152509	0.313844	0.256899	0.182183
NAS-CoM/GA (Anteroposterior)	0.364798	0.397439	0.260392	0.461757	0.199339	0.424495	0.328064	0.200464	0.348477	0.369594	0.21969	0.456635	0.398469	0.263963	0.321325	0.616089	0.631524	0.307473	0.378793	0.370237	0.496266	1.25425	1.44118	0.643434	0.9117	0.662726	1.14298	0.386816	0.49163	0.661617	0.517464	0.922337	0.88651	1.17719	0.256199	0.842493	0.171364	0.38193	0.378619	0.412051	0.451926	0.36933	0.288614	0.322514	0.0879721	0.205469	0.365641	0.304032	0.223792
Absolute difference as % Anteroposterior GA
Preferred	0.017175	0.0269283	0.0418539	0.0203569	0.0191048	0.0257278	0.0337968	0.0483089	0.02453	0.0309155	0.0285484	0.0164954	0.0219406	0.0265436	0.0241233	0.0113095	0.0135091	0.0328854	0.0363163	0.0302708	0.0319493	0.0654756	0.0651758	0.0306488	0.0497293	0.058765	0.0848995	0.0325519	0.0311548	0.0288688	0.0225959	0.0286109	0.032105	0.0383303	0.0503294	0.0542426	0.0483702	0.00964785	0.0342834	0.0076461	0.0132924	0.033393	0.0243191	0.0226698	0.0360736	0.0382841	0.0198593	0.029502	0.0305119
Bird	0.0202067	0.0283408	0.0422341	0.0212687	0.0192481	0.0273011	0.03427	0.0492187	0.0246383	0.0316435	0.0294639	0.0157385	0.0203436	0.0271021	0.0254552	0.0130194	0.0135091	0.0325471	0.0356654	0.0321322	0.0319271	0.0604595	0.0590071	0.0315944	0.0458573	0.0554163	0.0821287	0.0323802	0.0317845	0.0268506	0.0225783	0.0263994	0.0297698	0.0338564	0.0525772	0.0511231	0.0482909	0.0106181	0.0337046	0.00531689	0.0106581	0.0322863	0.0262576	0.0232714	0.0371714	0.0389186	0.0208314	0.0252559	0.0276946
NAS	0.0223025	0.0344951	0.0485755	0.0256849	0.0217116	0.0334335	0.0409391	0.0551889	0.0293654	0.0389326	0.0328213	0.0231516	0.0271932	0.0231636	0.0307978	0.0169431	0.0185291	0.0372566	0.0434427	0.0380124	0.0395015	0.0778286	0.0752808	0.0424975	0.0565413	0.0707161	0.0959248	0.0401647	0.0410532	0.0371846	0.0286856	0.0398775	0.0428136	0.0479481	0.059649	0.0624786	0.0515176	0.014418	0.0382824	0.00245272	0.00838252	0.0347308	0.0285874	0.0262308	0.0386804	0.044009	0.0251878	0.0295424	0.0299948
[truncated: 4 more columns]

[truncated: 15 more sheets: DensitiesCoM_Iso DV, Sauro low dnsty necks - masses, Sauro low dnsty necks - APCoM, Sauro low dnsty necks - DVCoM, Alt Model Masses, APCoM (Alt Allo models), APCoM (Alt Allo models +mPPE), APCoM (Alt Allo models -mPPE), DVCoM (Alt Allo models), DVCoM (Alt Allo models +mPPE), DVCoM (Alt Allo models -mPPE), APCoM (Alt Iso models), DVCoM (Alt Iso models), Acro_sailback hull dimensions, Sauropod pitched hull CoMs]
