# Supplementary material for: New perspectives on body size and shape evolution in dinosaurs
Source: Biol Rev Camb Philos Soc. 2025 May 8;100(5):1829–60. doi: 10.1111/brv.70026 (PMC12407065; doi:10.1111/brv.70026)
Supplement: Supplementary file 6 — Table S6. Complete results for all body segment and centre of mass regressions. [file BRV-100-1829-s001.xlsx]

## Sheet: Contents
Workbook contents:
Regression results - preferred allometric models
Pref allo - CoM ~ Segment Mass%	Body segment linear regression results - preferred allometric model sets
Pref allo - Raw CoM ~ Mass
Pref allo - SegLength ~ Mass
Pref allo - SegMasses ~ Mass
Regression results - preferred isometric models
Pref iso - CoM ~ Segment Mass%	Body segment linear regression results - preferred isometric model sets
Pref iso - Raw CoM ~ Mass
Pref iso - SegLength ~ Mass
Pref iso - SegMasses ~ Mass
Regression results - Bird allometric models
Bird allo - CoM ~ Segment Mass%	Body segment linear regression results - Bird allometric model sets
Bird allo - Raw CoM ~ Mass
Bird allo - SegLength ~ Mass
Bird allo - SegMasses ~ Mass
Regression results - Bird isometric models
Bird iso - CoM ~ Segment Mass%	Body segment linear regression results - Bird isometric model sets
Bird iso - Raw CoM ~ Mass
Bird iso - SegLength ~ Mass
Bird iso - SegMasses ~ Mass
Regression results - NAS allometric models
NAS allo - CoM ~ Segment Mass%	Body segment linear regression results - Non-avian sauropsid allometric model sets
NAS allo - Raw CoM ~ Mass
NAS allo - SegLength ~ Mass
NAS allo - SegMasses ~ Mass
Regression results - NAS isometric models
NAS iso - CoM ~ Segment Mass%	Body segment linear regression results - Non-avian sauropsid isometric model sets
NAS iso - Raw CoM ~ Mass
NAS iso - SegLength ~ Mass
NAS iso - SegMasses ~ Mass
Additional centre of mass regression results
Additional CoM regressions	Theropod CoM ~ head and forelimb segment mass% regressions with avialans excluded
	Ornithischian CoM ~ head mass% regressions with ceratopsians excluded

## Sheet: Pref allo - CoM ~ Segment Mass%
Relative centre of mass ~ segment mass regressions - Preferred allometric model set
CoMGA= centre of Mass/glenoacetabular distance
CoM33= centre of mass/body mass^1/3
AP = anterposterior
DV = dorsoventral
Test	Intercept	Slope	Intercept +95%CI	Intercept -95%CI	Slope +95%CI	Slope -95%CI	slope p-value	Adj. R2	AICc
CoMGAAP ~ Theropod Head Mass % OLS	0.166963	3.16945	0.296146	0.0377798	5.86807	0.470821	0.024549	0.262728	-16.9303
CoMGAAP ~ Theropod Head Mass % PGLS	0.11776	2.62656	0.36009	-0.12457	5.19907	0.0540423	0.0459666	NA	-13.4007
CoMGAAP ~ Theropod Neck Mass % OLS	0.161112	5.40369	0.293814	0.0284096	9.97043	0.836945	0.0236678	0.266171	-17.0052
CoMGAAP ~ Theropod Neck Mass % PGLS	0.105493	4.04184	0.358411	-0.147426	8.35227	-0.268581	0.0639737	NA	-12.7486
CoMGAAP ~ Theropod Torso Mass % OLS	0.136549	0.280559	0.668312	-0.395214	1.18964	-0.628526	0.518772	-0.0389154	-11.4427
CoMGAAP ~ Theropod Torso Mass % PGLS	-0.00166379	0.325845	0.555458	-0.558786	1.17076	-0.519066	0.422027	NA	-9.45126
CoMGAAP ~ Theropod Tail Mass % OLS	0.437561	-1.43418	0.577252	0.297869	-0.273833	-2.59453	0.0192571	0.304519	-23.0285
CoMGAAP ~ Theropod Tail Mass % PGLS	0.403184	-1.74668	0.665112	0.141255	-0.376596	-3.11677	0.016406	NA	-17.817
CoMGAAP ~ Theropod UpperArm Mass % OLS	0.19816	5.56162	0.285691	0.110629	9.19393	1.92931	0.00543256	0.394786	-20.0883
CoMGAAP ~ Theropod UpperArm Mass % PGLS	0.114881	5.84765	0.337325	-0.107563	10.3125	1.38277	0.0139305	NA	-20.0883
CoMGAAP ~ Theropod Forearm Mass % OLS	0.218168	7.34017	0.28577	0.150567	11.2435	3.43683	0.00123307	0.50441	-23.2856
CoMGAAP ~ Theropod Forearm Mass % PGLS	0.145488	7.69038	0.343409	-0.0524337	12.3804	3.00035	0.00341868	NA	-18.8176
CoMGAAP ~ Theropod Hand Mass % OLS	0.221394	6.61549	0.365486	0.0773018	17.2432	-4.01218	0.203154	0.049577	-12.8671
CoMGAAP ~ Theropod Hand Mass % PGLS	0.112062	6.72146	0.402221	-0.178098	18.7658	-5.32282	0.251211	NA	-10.2467
CoMGAAP ~ Theropod Forelimb Mass % OLS	0.187767	2.72135	0.277125	0.0984092	4.41615	1.02654	0.00395241	0.419961	-20.7681
CoMGAAP ~ Theropod Forelimb Mass % PGLS	0.100855	2.97404	0.317027	-0.115317	5.03696	0.911123	0.00795676	NA	-17.0163
CoMGAAP ~ Theropod Thigh Mass % OLS	0.423924	-0.844047	0.63098	0.216869	0.467618	-2.15571	0.189181	0.0568901	-12.9907
CoMGAAP ~ Theropod Thigh Mass % PGLS	0.346261	-1.01221	0.670131	0.0223912	0.325073	-2.3495	0.126793	NA	-11.4476
CoMGAAP ~ Theropod Shank Mass % OLS	0.343693	-1.02285	0.546346	0.14104	3.27597	-5.32166	0.617776	-0.0518618	-11.2445
CoMGAAP ~ Theropod Shank Mass % PGLS	0.239629	-1.21036	0.565244	-0.0859857	3.17149	-5.59221	0.563006	NA	-9.08402
CoMGAAP ~ Theropod Foot Mass % OLS	0.289063	0.611954	0.470106	0.108019	10.7162	-9.49226	0.898496	-0.0701388	-10.9689
CoMGAAP ~ Theropod Foot Mass % PGLS	0.232976	-2.6334	0.56404	-0.0980881	8.76654	-14.0333	0.62797	NA	-8.96595
CoMGAAP ~ Theropod Hindlimb Mass % OLS	0.406942	-0.519118	0.626762	0.187123	0.477137	-1.51537	0.282557	0.0163284	-12.3169
CoMGAAP ~ Theropod Hindlimb Mass % PGLS	0.335373	-0.681448	0.672487	-0.0017401	0.352574	-1.71547	0.179366	NA	-10.8222
CoMGAAP ~ Sauropodomorph Head Mass % OLS	0.463399	-19.755	0.585895	0.340903	12.309	-51.8191	0.210991	0.0369024	-25.7544
CoMGAAP ~ Sauropodomorph Head Mass % PGLS	0.413624	-9.30813	0.741324	0.0859246	14.9939	-33.6102	0.430198	NA	-19.1291
CoMGAAP ~ Sauropodomorph Neck Mass % OLS	0.270281	3.84675	0.370975	0.169588	6.64041	1.05308	0.00985506	0.292445	-31.6129
CoMGAAP ~ Sauropodomorph Neck Mass % PGLS	0.228886	3.77464	0.500667	-0.0428948	6.09052	1.45876	0.00313336	NA	-28.4456
CoMGAAP ~ Sauropodomorph Torso Mass % OLS	-0.340706	1.20342	0.261126	-0.942539	2.18513	0.221712	0.0192164	0.240153	-30.2581
CoMGAAP ~ Sauropodomorph Torso Mass % PGLS	-0.0188897	0.612105	0.646471	-0.68425	1.48902	-0.264815	0.159108	NA	-20.6943
CoMGAAP ~ Sauropodomorph Tail Mass % OLS	0.583523	-2.23855	0.670423	0.496624	-1.29138	-3.18572	0.000112755	0.570033	-41.0769
CoMGAAP ~ Sauropodomorph Tail Mass % PGLS	0.617813	-2.21235	0.884852	0.350774	-1.02585	-3.39884	0.00106989	NA	-30.7115
CoMGAAP ~ Sauropodomorph UpperArm Mass % OLS	0.258552	2.68801	0.414145	0.10296	5.60033	-0.224313	0.0682096	0.134284	-27.7798
CoMGAAP ~ Sauropodomorph UpperArm Mass % PGLS	0.338942	2.00666	0.643333	0.0345519	4.22835	-0.215024	0.0737545	NA	-27.7798
CoMGAAP ~ Sauropodomorph Forearm Mass % OLS	0.34313	2.49545	0.45422	0.23204	7.22344	-2.23254	0.280962	0.0131599	-25.2917
CoMGAAP ~ Sauropodomorph Forearm Mass % PGLS	0.39085	1.43389	0.710259	0.0714411	4.40453	-1.53675	0.322771	NA	-19.5381
CoMGAAP ~ Sauropodomorph Hand Mass % OLS	0.384045	0.480472	0.483331	0.28476	4.1679	-3.20696	0.786699	-0.0541373	-24.0383
CoMGAAP ~ Sauropodomorph Hand Mass % PGLS	0.40393	-1.50133	0.725132	0.0827277	1.75043	-4.7531	0.343665	NA	-19.4449
CoMGAAP ~ Sauropodomorph Forelimb Mass % OLS	0.298128	1.02852	0.449823	0.146432	2.54674	-0.489695	0.171036	0.0547662	-26.1102
CoMGAAP ~ Sauropodomorph Forelimb Mass % PGLS	0.373085	0.539935	0.69655	0.0496207	1.74426	-0.66439	0.357455	NA	-19.3875
CoMGAAP ~ Sauropodomorph Thigh Mass % OLS	0.706188	-2.65491	0.942497	0.469878	-0.675442	-4.63438	0.0115582	0.280213	-31.2872
CoMGAAP ~ Sauropodomorph Thigh Mass % PGLS	0.658123	-2.50764	0.994247	0.321998	-0.637012	-4.37826	0.0115937	NA	-25.7399
CoMGAAP ~ Sauropodomorph Shank Mass % OLS	0.494841	-2.28908	0.718385	0.271296	2.68837	-7.26652	0.345509	-0.0032635	-24.9781
CoMGAAP ~ Sauropodomorph Shank Mass % PGLS	0.471897	-2.91969	0.809696	0.134098	1.71691	-7.55628	0.201552	NA	-20.2899
CoMGAAP ~ Sauropodomorph Foot Mass % OLS	0.433177	-2.81293	0.551585	0.31477	4.96855	-10.5944	0.456109	-0.0237931	-24.5932
CoMGAAP ~ Sauropodomorph Foot Mass % PGLS	0.410542	-1.49682	0.750524	0.0705599	5.98185	-8.9755	0.67812	NA	-18.6112
CoMGAAP ~ Sauropodomorph Hindlimb Mass % OLS	0.714991	-1.83425	0.978495	0.451488	-0.347027	-3.32146	0.0185983	0.242776	-30.3238
CoMGAAP ~ Sauropodomorph Hindlimb Mass % PGLS	0.650884	-1.7759	0.994189	0.30758	-0.3749	-3.1769	0.0160074	NA	-25.0852
CoMGAAP ~ Sauropodomorphs No Bipeds UpperArm Mass % OLS	0.289423	2.23502	0.468763	0.110084	5.48339	-1.01334	0.163153	0.0670946	-22.8253
CoMGAAP ~ Sauropodomorphs No Bipeds UpperArm Mass % PGLS	0.379357	2.00005	0.745981	0.0127325	4.37106	-0.370952	0.0923348	NA	-19.0627
CoMGAAP ~ Sauropodomorphs No Bipeds Forearm Mass % OLS	0.372837	1.55096	0.501616	0.244059	6.78023	-3.67831	0.536792	-0.0389852	-20.9945
CoMGAAP ~ Sauropodomorphs No Bipeds Forearm Mass % PGLS	0.431917	1.42406	0.818108	0.0457256	4.59465	-1.74652	0.353574	NA	-16.7531
CoMGAAP ~ Sauropodomorphs No Bipeds Hand Mass % OLS	0.419574	-0.509713	0.533908	0.30524	3.52028	-4.53971	0.791153	-0.0615235	-20.6296
CoMGAAP ~ Sauropodomorphs No Bipeds Hand Mass % PGLS	0.468066	-1.75753	0.857572	0.0785597	1.76494	-5.27999	0.304385	NA	-16.9807
CoMGAAP ~ Sauropodomorphs No Bipeds Forelimb Mass % OLS	0.338211	0.694094	0.523717	0.152705	2.4748	-1.08661	0.419111	-0.0197421	-21.3123
CoMGAAP ~ Sauropodomorphs No Bipeds Forelimb Mass % PGLS	0.409311	0.516632	0.802818	0.0158037	1.81028	-0.777017	0.408034	NA	-16.5469
CoMGAAP ~ Sauropodomorphs No Bipeds Thigh Mass % OLS	0.692871	-2.46427	0.937029	0.448712	-0.400515	-4.52803	0.0224145	0.255036	-26.6498
CoMGAAP ~ Sauropodomorphs No Bipeds Thigh Mass % PGLS	0.669576	-2.4816	1.05181	0.287346	-0.449737	-4.51347	0.0199702	NA	-22.0824
CoMGAAP ~ Sauropodomorphs No Bipeds Shank Mass % OLS	0.548664	-3.18502	0.777951	0.319377	1.82512	-8.19516	0.195476	0.0496559	-22.5105
CoMGAAP ~ Sauropodomorphs No Bipeds Shank Mass % PGLS	0.513861	-2.91749	0.915516	0.112206	2.02756	-7.86254	0.227794	NA	-17.4488
CoMGAAP ~ Sauropodomorphs No Bipeds Foot Mass % OLS	0.468296	-4.31993	0.593395	0.343196	3.59836	-12.2382	0.26306	0.0215384	-22.0148
CoMGAAP ~ Sauropodomorphs No Bipeds Foot Mass % PGLS	0.461449	-1.76459	0.875301	0.0475969	6.27772	-9.8069	0.646744	NA	-15.991
CoMGAAP ~ Sauropodomorphs No Bipeds Hindlimb Mass % OLS	0.729336	-1.84573	0.989626	0.469047	-0.379913	-3.31155	0.0169992	0.279384	-27.2147
CoMGAAP ~ Sauropodomorphs No Bipeds Hindlimb Mass % PGLS	0.675702	-1.75602	1.06922	0.282185	-0.250871	-3.26117	0.0251568	NA	-21.613
CoMGAAP ~ Ornithischians Head Mass % OLS	0.265704	1.7673	0.350348	0.18106	2.87508	0.659515	0.00395451	0.397653	-15.2982
CoMGAAP ~ Ornithischians Head Mass % PGLS	0.378768	0.816966	0.636539	0.120996	1.97542	-0.341492	0.153563	NA	-18.4316
CoMGAAP ~ Ornithischians Neck Mass % OLS	0.181654	6.23989	0.319675	0.0436323	10.6956	1.78417	0.00925233	0.330818	-13.5094
CoMGAAP ~ Ornithischians Neck Mass % PGLS	0.340732	3.13129	0.622776	0.0586881	7.93472	-1.67213	0.184972	NA	-18.1046
CoMGAAP ~ Ornithischians Torso Mass % OLS	0.422372	-0.124049	0.973984	-0.129239	0.776067	-1.02417	0.772978	-0.0605659	-5.68091
CoMGAAP ~ Ornithischians Torso Mass % PGLS	0.207587	0.34088	0.72669	-0.311516	1.05394	-0.372182	0.324385	NA	-17.1841
CoMGAAP ~ Ornithischians Tail Mass % OLS	0.631801	-2.92517	0.727351	0.536251	-2.0474	-3.80295	3.60624e-06	0.755551	-30.6293
CoMGAAP ~ Ornithischians Tail Mass % PGLS	0.553682	-1.86001	0.74351	0.363854	-0.947541	-2.77248	0.000577382	NA	-29.8962
CoMGAAP ~ Ornithischians UpperArm Mass % OLS	0.104349	7.53642	0.20474	0.00395863	10.2514	4.8214	2.82986e-05	0.680034	-26.0528
CoMGAAP ~ Ornithischians UpperArm Mass % PGLS	0.276363	4.14674	0.513123	0.0396038	7.10658	1.18689	0.00922916	NA	-26.0528
CoMGAAP ~ Ornithischians Forearm Mass % OLS	0.0019204	25.8718	0.135328	-0.131487	35.1642	16.5795	2.73958e-05	0.681382	-26.1245
CoMGAAP ~ Ornithischians Forearm Mass % PGLS	0.1408	18.7004	0.33891	-0.0573098	26.3931	11.0077	0.00011166	NA	-33.4878
CoMGAAP ~ Ornithischians Hand Mass % OLS	0.134407	18.7814	0.291058	-0.022245	31.1881	6.37469	0.00564754	0.370352	-14.5447
CoMGAAP ~ Ornithischians Hand Mass % PGLS	0.33488	6.20559	0.613876	0.0558849	14.9682	-2.55703	0.151954	NA	-18.4503
CoMGAAP ~ Ornithischians Forelimb Mass % OLS	0.05438	5.14585	0.163028	-0.0542685	6.86936	3.42233	1.27248e-05	0.711701	-27.8244
CoMGAAP ~ Ornithischians Forelimb Mass % PGLS	0.197595	3.491	0.421869	-0.0266791	5.38239	1.59961	0.00132582	NA	-28.098
CoMGAAP ~ Ornithischians Thigh Mass % OLS	0.477086	-1.04617	0.72235	0.231821	0.807147	-2.8995	0.247556	0.0272153	-7.14963
CoMGAAP ~ Ornithischians Thigh Mass % PGLS	0.558207	-1.14914	0.844917	0.271496	0.158096	-2.45638	0.080591	NA	-19.6214
CoMGAAP ~ Ornithischians Shank Mass % OLS	0.524999	-5.00117	0.737783	0.312216	0.545717	-10.5481	0.0738439	0.144071	-9.3252
CoMGAAP ~ Ornithischians Shank Mass % PGLS	0.497581	-2.46542	0.772485	0.222677	1.17821	-6.10904	0.169795	NA	-18.2539
CoMGAAP ~ Ornithischians Foot Mass % OLS	0.460218	-12.7744	0.613209	0.307227	1.92127	-27.4701	0.0836901	0.131984	-9.08681
CoMGAAP ~ Ornithischians Foot Mass % PGLS	0.460911	-6.00221	0.721549	0.200273	3.48632	-15.4907	0.197569	NA	-17.991
CoMGAAP ~ Ornithischians Hindlimb Mass % OLS	0.534817	-1.11347	0.790405	0.279229	0.323368	-2.5503	0.119359	0.0974877	-8.42429
CoMGAAP ~ Ornithischians Hindlimb Mass % PGLS	0.609976	-1.20992	0.891008	0.328944	-0.145439	-2.27441	0.028531	NA	-21.6602
CoMGAAP ~ Ornithischians No Bipeds UpperArm Mass % OLS	0.110799	7.49667	0.259609	-0.038011	11.0874	3.90594	0.000770959	0.626352	-18.4628
CoMGAAP ~ Ornithischians No Bipeds UpperArm Mass % PGLS	0.333356	2.12616	0.583008	0.0837038	5.69416	-1.44185	0.216385	NA	-18.6163
CoMGAAP ~ Ornithischians No Bipeds Forearm Mass % OLS	-0.156283	36.3346	0.0180144	-0.33058	47.445	25.2242	1.75725e-05	0.808947	-27.1828
CoMGAAP ~ Ornithischians No Bipeds Forearm Mass % PGLS	0.155865	16.7277	0.401342	-0.0896117	28.537	4.91833	0.009791	NA	-24.959
CoMGAAP ~ Ornithischians No Bipeds Hand Mass % OLS	0.171729	16.3703	0.534892	-0.191434	41.8267	-9.08611	0.184637	0.0771597	-6.70899
CoMGAAP ~ Ornithischians No Bipeds Hand Mass % PGLS	0.444537	-2.18803	0.710438	0.178636	7.51488	-11.8909	0.629432	NA	-17.0154
CoMGAAP ~ Ornithischians No Bipeds Forelimb Mass % OLS	-0.0173162	6.1622	0.154107	-0.18874	8.59664	3.72776	0.000167342	0.714551	-21.9631
CoMGAAP ~ Ornithischians No Bipeds Forelimb Mass % PGLS	0.266557	2.17168	0.559889	-0.0267748	5.27623	-0.932875	0.15191	NA	-19.2645
CoMGAAP ~ Ornithischians No Bipeds Thigh Mass % OLS	0.518499	-0.978545	0.772437	0.264561	0.9475	-2.90459	0.287295	0.0204433	-5.93362
CoMGAAP ~ Ornithischians No Bipeds Thigh Mass % PGLS	0.542105	-1.05515	0.773085	0.311125	0.0130711	-2.12336	0.0524057	NA	-21.3744
CoMGAAP ~ Ornithischians No Bipeds Shank Mass % OLS	0.474321	-2.44649	0.748939	0.199702	5.83283	-10.7258	0.528797	-0.0505128	-5.02449
CoMGAAP ~ Ornithischians No Bipeds Shank Mass % PGLS	0.420485	-0.263526	0.679139	0.161832	3.8289	-4.35596	0.889856	NA	-16.7512
CoMGAAP ~ Ornithischians No Bipeds Foot Mass % OLS	0.405416	-1.05028	0.604154	0.206678	24.1075	-26.208	0.92844	-0.0900724	-4.54393
CoMGAAP ~ Ornithischians No Bipeds Foot Mass % PGLS	0.400875	1.65739	0.639801	0.161949	12.6265	-9.31172	0.745718	NA	-16.8576
CoMGAAP ~ Ornithischians No Bipeds Hindlimb Mass % OLS	0.536002	-0.856112	0.821199	0.250806	0.821529	-2.53375	0.285278	0.0213292	-5.94539
CoMGAAP ~ Ornithischians No Bipeds Hindlimb Mass % PGLS	0.57641	-1.02376	0.831679	0.321141	0.032769	-2.08028	0.056313	NA	-21.2264
CoM33AP ~ Theropod Head Mass % OLS	0.0122859	0.638427	0.0320475	-0.00747564	1.05124	0.225609	0.00508792	0.400049	-77.01
CoM33AP ~ Theropod Head Mass % PGLS	0.00286751	0.571403	0.0402368	-0.0345017	0.968105	0.1747	0.00800049	NA	-73.2232
CoM33AP ~ Theropod Neck Mass % OLS	0.0106774	1.10532	0.0306877	-0.00933286	1.79395	0.416701	0.00396217	0.41977	-77.5448
CoM33AP ~ Theropod Neck Mass % PGLS	-0.000165967	0.897214	0.0391446	-0.0394765	1.56717	0.227255	0.0122964	NA	-72.319
CoM33AP ~ Theropod Torso Mass % OLS	0.0319236	0.0120169	0.123411	-0.0595637	0.168421	-0.144387	0.871465	-0.0693544	-67.7626
CoM33AP ~ Theropod Torso Mass % PGLS	0.0103836	0.0132647	0.108732	-0.0879648	0.162416	-0.135887	0.851464	NA	-64.9478
CoM33AP ~ Theropod Tail Mass % OLS	0.055045	-0.173823	0.0840825	0.0260075	0.0673784	-0.415023	0.143501	0.0923162	-70.1539
CoM33AP ~ Theropod Tail Mass % PGLS	0.046981	-0.234182	0.101564	-0.00760171	0.0513273	-0.519692	0.099818	NA	-64.8677
CoM33AP ~ Theropod UpperArm Mass % OLS	0.0207355	1.00085	0.0348394	0.00663159	1.58612	0.415574	0.00253442	0.453591	-78.5057
CoM33AP ~ Theropod UpperArm Mass % PGLS	0.00490554	1.05834	0.042204	-0.0323929	1.80699	0.30969	0.00896414	NA	-78.5057
CoM33AP ~ Theropod Forearm Mass % OLS	0.024608	1.29622	0.0354951	0.013721	1.92484	0.667591	0.000579168	0.553023	-81.7195
CoM33AP ~ Theropod Forearm Mass % PGLS	0.0106083	1.36212	0.0439561	-0.0227394	2.15234	0.5719	0.00239142	NA	-75.8057
CoM33AP ~ Theropod Hand Mass % OLS	0.0246018	1.21733	0.0487592	0.000444476	2.99908	-0.564419	0.164917	0.0710521	-70.0147
CoM33AP ~ Theropod Hand Mass % PGLS	0.00437178	1.21858	0.0541852	-0.0454416	3.2863	-0.849133	0.22687	NA	-66.6354
CoM33AP ~ Theropod Forelimb Mass % OLS	0.0189821	0.486864	0.0333917	0.00457259	0.760162	0.213566	0.0018723	0.475499	-79.1604
CoM33AP ~ Theropod Forelimb Mass % PGLS	0.00251447	0.533214	0.0388021	-0.0337731	0.879504	0.186924	0.00523598	NA	-74.1235
CoM33AP ~ Theropod Thigh Mass % OLS	0.0628005	-0.161602	0.0972503	0.0283507	0.056632	-0.379836	0.13456	0.0921426	-70.3822
CoM33AP ~ Theropod Thigh Mass % PGLS	0.0448276	-0.170715	0.100962	-0.0113064	0.061067	-0.402498	0.136497	NA	-67.5308
CoM33AP ~ Theropod Shank Mass % OLS	0.0451081	-0.142487	0.0795775	0.0106386	0.588703	-0.873678	0.68232	-0.0582245	-67.93
CoM33AP ~ Theropod Shank Mass % PGLS	0.0252274	-0.166427	0.0816826	-0.0312277	0.5933	-0.926153	0.645704	NA	-65.1566
CoM33AP ~ Theropod Foot Mass % OLS	0.0377528	0.0695334	0.0684642	0.00704153	1.78356	-1.6445	0.931897	-0.0708495	-67.7403
CoM33AP ~ Theropod Foot Mass % PGLS	0.0265589	-0.492901	0.0836096	-0.0304918	1.4716	-2.4574	0.598934	NA	-65.2339
CoM33AP ~ Theropod Hindlimb Mass % OLS	0.0590167	-0.0968308	0.0959428	0.0220906	0.0705238	-0.264185	0.235011	0.0347489	-69.4014
CoM33AP ~ Theropod Hindlimb Mass % PGLS	0.0425819	-0.11304	0.101081	-0.0159168	0.0663923	-0.292471	0.198069	NA	-66.8675
CoM33AP ~ Sauropodomorph Head Mass % OLS	0.0465664	-1.60516	0.0600856	0.0330472	1.93357	-5.14389	0.351975	-0.004696	-109.505
CoM33AP ~ Sauropodomorph Head Mass % PGLS	0.0485574	-1.25991	0.0817748	0.0153399	1.20349	-3.7233	0.29563	NA	-106.112
CoM33AP ~ Sauropodomorph Neck Mass % OLS	0.0305639	0.322161	0.042474	0.0186537	0.6526	-0.00827717	0.0553693	0.152188	-112.731
CoM33AP ~ Sauropodomorph Neck Mass % PGLS	0.0321532	0.312023	0.0633474	0.000959	0.577833	0.0462136	0.0240707	NA	-110.707
CoM33AP ~ Sauropodomorph Torso Mass % OLS	-0.0669678	0.17663	-0.0138364	-0.120099	0.263298	0.0899621	0.000485155	0.492794	-122.492
CoM33AP ~ Sauropodomorph Torso Mass % PGLS	-0.0237139	0.103297	0.0368603	-0.084288	0.183131	0.0234624	0.0142567	NA	-111.76
CoM33AP ~ Sauropodomorph Tail Mass % OLS	0.0600345	-0.225894	0.0702649	0.0498041	-0.114387	-0.337401	0.000512755	0.489625	-122.374
CoM33AP ~ Sauropodomorph Tail Mass % PGLS	0.0693457	-0.23231	0.0962619	0.0424296	-0.112717	-0.351903	0.000749431	NA	-117.909
CoM33AP ~ Sauropodomorph UpperArm Mass % OLS	0.0339407	0.139191	0.0521405	0.0157408	0.479849	-0.201468	0.400654	-0.0144766	-109.321
CoM33AP ~ Sauropodomorph UpperArm Mass % PGLS	0.0434276	0.083734	0.0774037	0.00945142	0.331719	-0.164251	0.485884	NA	-109.321
CoM33AP ~ Sauropodomorph Forearm Mass % OLS	0.0400065	0.0479618	0.052427	0.0275859	0.576582	-0.480659	0.850461	-0.0565462	-108.549
CoM33AP ~ Sauropodomorph Forearm Mass % PGLS	0.0456462	0.000327537	0.0794758	0.0118166	0.314957	-0.314302	0.998273	NA	-104.853
CoM33AP ~ Sauropodomorph Hand Mass % OLS	0.0416659	-0.0293612	0.0524105	0.0309214	0.369687	-0.42841	0.878464	-0.0573247	-108.535
CoM33AP ~ Sauropodomorph Hand Mass % PGLS	0.0469883	-0.170557	0.0798113	0.0141653	0.161734	-0.502848	0.293967	NA	-106.121
CoM33AP ~ Sauropodomorph Forelimb Mass % OLS	0.0377781	0.0342571	0.0550379	0.0205182	0.206999	-0.138485	0.680889	-0.0480311	-108.703
CoM33AP ~ Sauropodomorph Forelimb Mass % PGLS	0.0457145	-0.00192951	0.0798372	0.0115919	0.125116	-0.128975	0.974811	NA	-104.854
CoM33AP ~ Sauropodomorph Thigh Mass % OLS	0.0729089	-0.272142	0.0990384	0.0467794	-0.0532657	-0.491018	0.0178017	0.246278	-114.966
CoM33AP ~ Sauropodomorph Thigh Mass % PGLS	0.0689512	-0.219696	0.105673	0.0322294	-0.0153281	-0.424063	0.0366459	NA	-109.876
CoM33AP ~ Sauropodomorph Shank Mass % OLS	0.0586681	-0.404694	0.0816743	0.0356619	0.107564	-0.916951	0.113871	0.0899076	-111.384
CoM33AP ~ Sauropodomorph Shank Mass % PGLS	0.0553165	-0.353897	0.0893402	0.0212927	0.113109	-0.820904	0.12828	NA	-107.515
CoM33AP ~ Sauropodomorph Foot Mass % OLS	0.0461243	-0.376589	0.0588013	0.0334474	0.456509	-1.20969	0.353597	-0.00504985	-109.499
CoM33AP ~ Sauropodomorph Foot Mass % PGLS	0.0499131	-0.346651	0.0841162	0.0157099	0.405725	-1.09903	0.34464	NA	-105.881
CoM33AP ~ Sauropodomorph Hindlimb Mass % OLS	0.0780818	-0.212492	0.105695	0.0504691	-0.0566457	-0.368339	0.0104671	0.287841	-116.044
CoM33AP ~ Sauropodomorph Hindlimb Mass % PGLS	0.0715463	-0.17775	0.107233	0.0358592	-0.0321132	-0.323386	0.0196686	NA	-111.111
CoM33AP ~ Sauropodomorphs No Bipeds UpperArm Mass % OLS	0.0348843	0.125635	0.0563798	0.0133888	0.514981	-0.263711	0.502089	-0.0340566	-94.9542
CoM33AP ~ Sauropodomorphs No Bipeds UpperArm Mass % PGLS	0.0457637	0.0834625	0.0869397	0.00458771	0.349753	-0.182828	0.514249	NA	-93.4031
CoM33AP ~ Sauropodomorphs No Bipeds Forearm Mass % OLS	0.0414514	0.00212361	0.0563064	0.0265965	0.605332	-0.601085	0.994112	-0.0666627	-94.4265
CoM33AP ~ Sauropodomorphs No Bipeds Forearm Mass % PGLS	0.0480565	-0.000246386	0.08918	0.00693306	0.337373	-0.337866	0.998779	NA	-92.9047
CoM33AP ~ Sauropodomorphs No Bipeds Hand Mass % OLS	0.0433968	-0.077481	0.0563886	0.0304051	0.380447	-0.535409	0.723397	-0.0574974	-94.5732
CoM33AP ~ Sauropodomorphs No Bipeds Hand Mass % PGLS	0.0516966	-0.189434	0.0918287	0.0115645	0.173497	-0.552365	0.283426	NA	-94.2526
CoM33AP ~ Sauropodomorphs No Bipeds Forelimb Mass % OLS	0.0396087	0.0190427	0.0611807	0.0180368	0.226116	-0.188031	0.847232	-0.0639415	-94.4699
CoM33AP ~ Sauropodomorphs No Bipeds Forelimb Mass % PGLS	0.0482263	-0.00351895	0.0898712	0.00658129	0.133388	-0.140426	0.957033	NA	-92.9081
CoM33AP ~ Sauropodomorphs No Bipeds Thigh Mass % OLS	0.072819	-0.270071	0.101052	0.0445861	-0.0314323	-0.50871	0.0291221	0.231459	-99.999
CoM33AP ~ Sauropodomorphs No Bipeds Thigh Mass % PGLS	0.0689194	-0.220049	0.110724	0.0271151	0.00217517	-0.442273	0.0520081	NA	-97.3252
CoM33AP ~ Sauropodomorphs No Bipeds Shank Mass % OLS	0.0618182	-0.457125	0.0869625	0.0366739	0.0923029	-1.00655	0.0964664	0.118207	-97.6621
CoM33AP ~ Sauropodomorphs No Bipeds Shank Mass % PGLS	0.0577072	-0.35386	0.0983949	0.0170194	0.147075	-0.854796	0.152922	NA	-95.2974
CoM33AP ~ Sauropodomorphs No Bipeds Foot Mass % OLS	0.0479617	-0.456148	0.0622931	0.0336302	0.450978	-1.36327	0.300753	0.00921135	-95.6809
CoM33AP ~ Sauropodomorphs No Bipeds Foot Mass % PGLS	0.0537125	-0.367517	0.0955289	0.0118962	0.445092	-1.18013	0.350338	NA	-93.9265
CoM33AP ~ Sauropodomorphs No Bipeds Hindlimb Mass % OLS	0.0788047	-0.213677	0.108194	0.0494151	-0.0481692	-0.379184	0.0148329	0.291167	-101.374
CoM33AP ~ Sauropodomorphs No Bipeds Hindlimb Mass % PGLS	0.0724256	-0.177263	0.113492	0.0313589	-0.0201882	-0.334337	0.0295119	NA	-98.4505
CoM33AP ~ Ornithischian Head Mass % OLS	0.0300288	0.0855229	0.0372243	0.0228333	0.179694	-0.00864846	0.0719836	0.146528	-99.1081
CoM33AP ~ Ornithischian Head Mass % PGLS	0.0392117	0.051528	0.0633243	0.0150991	0.159893	-0.0568371	0.326886	NA	-98.9891
CoM33AP ~ Ornithischian Neck Mass % OLS	0.0263697	0.286586	0.0378153	0.0149241	0.656081	-0.0829088	0.119064	0.0977286	-98.1629
CoM33AP ~ Ornithischian Neck Mass % PGLS	0.037549	0.1693	0.0639997	0.0110984	0.619774	-0.281174	0.435606	NA	-98.5752
CoM33AP ~ Ornithischian Torso Mass % OLS	0.0196852	0.0236394	0.0583793	-0.0190089	0.0867802	-0.0395013	0.437323	-0.0232271	-96.0243
CoM33AP ~ Ornithischian Torso Mass % PGLS	0.0102474	0.0503164	0.054233	-0.0337381	0.110737	-0.0101041	0.0961861	NA	-101.104
CoM33AP ~ Ornithischian Tail Mass % OLS	0.0537601	-0.203414	0.0611551	0.0463651	-0.13548	-0.271349	1.23214e-05	0.712911	-117.63
CoM33AP ~ Ornithischian Tail Mass % PGLS	0.0533681	-0.161612	0.0712266	0.0355097	-0.0757696	-0.247454	0.00112953	NA	-110.26
CoM33AP ~ Ornithischian UpperArm Mass % OLS	0.0185933	0.477193	0.0273718	0.00981483	0.714603	0.239784	0.000652189	0.520305	-108.903
CoM33AP ~ Ornithischian UpperArm Mass % PGLS	0.0297342	0.347202	0.0519294	0.00753895	0.624675	0.0697292	0.0175804	NA	-108.903
CoM33AP ~ Ornithischian Forearm Mass % OLS	0.00998189	1.79737	0.020092	-0.000128188	2.50158	1.09317	6.83132e-05	0.64122	-113.84
CoM33AP ~ Ornithischian Forearm Mass % PGLS	0.0169582	1.66039	0.035286	-0.00136948	2.37206	0.948713	0.000166938	NA	-114.422
CoM33AP ~ Ornithischian Hand Mass % OLS	0.0185379	1.36194	0.0296041	0.00747164	2.23838	0.485508	0.00473905	0.383917	-104.649
CoM33AP ~ Ornithischian Hand Mass % PGLS	0.0355983	0.451273	0.0614057	0.00979089	1.26183	-0.35928	0.25381	NA	-99.3885
CoM33AP ~ Ornithischian Forelimb Mass % OLS	0.0146702	0.33916	0.0238519	0.00548843	0.484812	0.193508	0.000170086	0.5963	-111.835
CoM33AP ~ Ornithischian Forelimb Mass % PGLS	0.0232323	0.29085	0.0449155	0.00154904	0.473713	0.107987	0.00403864	NA	-107.533
CoM33AP ~ Ornithischian Thigh Mass % OLS	0.0487354	-0.118992	0.0649004	0.0325704	0.00315734	-0.241141	0.0554644	0.171467	-99.6123
CoM33AP ~ Ornithischian Thigh Mass % PGLS	0.0573131	-0.129921	0.0813619	0.0332643	-0.0202722	-0.23957	0.0233008	NA	-103.887
CoM33AP ~ Ornithischian Shank Mass % OLS	0.0504113	-0.462589	0.0642822	0.0365404	-0.100999	-0.824179	0.0155968	0.286843	-102.162
CoM33AP ~ Ornithischian Shank Mass % PGLS	0.0506072	-0.283612	0.0742828	0.0269315	0.0301891	-0.597413	0.0732201	NA	-101.621
CoM33AP ~ Ornithischian Foot Mass % OLS	0.0436362	-1.09295	0.0540037	0.0332687	-0.0970888	-2.08881	0.0335721	0.218448	-100.605
CoM33AP ~ Ornithischian Foot Mass % PGLS	0.0459265	-0.618239	0.0689815	0.0228715	0.221079	-1.45756	0.137262	NA	-100.45
CoM33AP ~ Ornithischian Hindlimb Mass % OLS	0.0536063	-0.116575	0.06984	0.0373726	-0.025314	-0.207836	0.0157268	0.286127	-102.144
CoM33AP ~ Ornithischian Hindlimb Mass % PGLS	0.0630987	-0.136358	0.0854669	0.0407306	-0.051633	-0.221084	0.00371852	NA	-107.708
CoM33AP ~ Ornithischians No Bipeds UpperArm Mass % OLS	0.022413	0.395235	0.0341679	0.0106581	0.678875	0.111595	0.0107183	0.411942	-84.4613
CoM33AP ~ Ornithischians No Bipeds UpperArm Mass % PGLS	0.0328432	0.170217	0.0546902	0.0109962	0.482453	-0.142018	0.25539	NA	-81.9524
CoM33AP ~ Ornithischians No Bipeds Forearm Mass % OLS	0.00719519	1.99011	0.0232729	-0.00888251	3.01497	0.965255	0.00131192	0.589979	-89.1493
CoM33AP ~ Ornithischians No Bipeds Forearm Mass % PGLS	0.017297	1.4263	0.038813	-0.00421892	2.46139	0.39122	0.0113908	NA	-88.2536
CoM33AP ~ Ornithischians No Bipeds Hand Mass % OLS	0.023351	1.02749	0.0462312	0.000470766	2.63131	-0.576325	0.186163	0.0760914	-78.5881
CoM33AP ~ Ornithischians No Bipeds Hand Mass % PGLS	0.0438073	-0.316133	0.0663531	0.0212616	0.506577	-1.13884	0.415713	NA	-81.1724
CoM33AP ~ Ornithischians No Bipeds Forelimb Mass % OLS	0.0151694	0.332136	0.0294653	0.000873512	0.535156	0.129116	0.0041644	0.499279	-86.5514
CoM33AP ~ Ornithischians No Bipeds Forelimb Mass % PGLS	0.0283874	0.16059	0.0544999	0.00227486	0.436958	-0.115778	0.227243	NA	-82.1556
CoM33AP ~ Ornithischians No Bipeds Thigh Mass % OLS	0.0517696	-0.115524	0.0652811	0.0382582	-0.013044	-0.218005	0.0305123	0.300537	-82.206
CoM33AP ~ Ornithischians No Bipeds Thigh Mass % PGLS	0.0535695	-0.117157	0.0705583	0.0365808	-0.0385894	-0.195725	0.00730752	NA	-89.2287
CoM33AP ~ Ornithischians No Bipeds Shank Mass % OLS	0.0478494	-0.33044	0.0638992	0.0317997	0.153435	-0.814314	0.160978	0.0949672	-78.8564
CoM33AP ~ Ornithischians No Bipeds Shank Mass % PGLS	0.0424393	-0.107721	0.0643833	0.0204953	0.239477	-0.454919	0.508813	NA	-80.8932
CoM33AP ~ Ornithischians No Bipeds Foot Mass % OLS	0.0402979	-0.396102	0.052643	0.0279527	1.16664	-1.95884	0.588103	-0.060893	-76.7908
CoM33AP ~ Ornithischians No Bipeds Foot Mass % PGLS	0.038842	0.0481886	0.0596107	0.0180734	1.00168	-0.905299	0.913433	NA	-80.3681
CoM33AP ~ Ornithischians No Bipeds Hindlimb Mass % OLS	0.0543484	-0.104252	0.069219	0.0394777	-0.0167767	-0.191727	0.023697	0.328885	-82.7438
CoM33AP ~ Ornithischians No Bipeds Hindlimb Mass % PGLS	0.0588421	-0.122814	0.0762212	0.0414631	-0.0508842	-0.194743	0.00316564	NA	-91.0898
CoMGADV ~ Theropod Head Mass % OLS	0.340799	19.5798	1.18184	-0.500242	37.1491	2.01053	0.0314521	0.239087	43.0188
CoMGADV ~ Theropod Head Mass % PGLS	0.336171	19.1647	1.52854	-0.856201	31.8227	6.50681	0.00584383	NA	37.5881
CoMGADV ~ Theropod Neck Mass % OLS	0.0331447	44.0228	0.753039	-0.68675	68.7968	19.2488	0.00190804	0.474154	37.1067
CoMGADV ~ Theropod Neck Mass % PGLS	0.107733	36.3174	1.16353	-0.948062	54.3111	18.3238	0.000693644	NA	32.9788
CoMGADV ~ Theropod Torso Mass % OLS	4.128	-5.13211	7.13058	1.12541	0.00101088	-10.2652	0.0500393	0.193475	43.9503
CoMGADV ~ Theropod Torso Mass % PGLS	3.29344	-4.20868	6.07957	0.507313	0.0166579	-8.43403	0.0507927	NA	42.0567
CoMGADV ~ Theropod Tail Mass % OLS	1.87678	-7.20789	3.10215	0.651407	2.97068	-17.3865	0.150017	0.0873798	42.1184
CoMGADV ~ Theropod Tail Mass % PGLS	1.47258	-5.02088	3.50396	-0.558798	5.60482	-15.6466	0.325961	NA	43.635
CoMGADV ~ Theropod UpperArm Mass % OLS	0.461226	38.3456	0.987049	-0.0645973	60.1659	16.5254	0.0020735	0.468204	37.2867
CoMGADV ~ Theropod UpperArm Mass % PGLS	0.419177	34.3209	1.638	-0.799644	58.785	9.85683	0.00938367	NA	37.2867
CoMGADV ~ Theropod Forearm Mass % OLS	0.610546	49.5758	1.01494	0.206149	72.9259	26.2257	0.000450501	0.568174	33.9549
CoMGADV ~ Theropod Forearm Mass % PGLS	0.604445	44.1119	1.69719	-0.488297	70.0059	18.2178	0.0026054	NA	35.8568
CoMGADV ~ Theropod Hand Mass % OLS	0.494089	56.4664	1.37083	-0.382655	121.132	-8.19881	0.0821209	0.143228	44.9173
CoMGADV ~ Theropod Hand Mass % PGLS	0.354267	43.7443	1.9572	-1.24867	110.281	-22.7923	0.180344	NA	44.4465
CoMGADV ~ Theropod Forelimb Mass % OLS	0.377881	19.0489	0.901622	-0.14586	28.9824	9.11535	0.00105517	0.514816	35.819
CoMGADV ~ Theropod Forelimb Mass % PGLS	0.33641	17.4704	1.51337	-0.840549	28.7021	6.23879	0.00489716	NA	37.2113
CoMGADV ~ Theropod Thigh Mass % OLS	0.776382	2.56786	2.17148	-0.618715	11.4056	-6.26987	0.543185	-0.0425097	48.0567
CoMGADV ~ Theropod Thigh Mass % PGLS	0.583691	1.68072	2.55504	-1.38766	9.82061	-6.45917	0.664637	NA	46.3487
CoMGADV ~ Theropod Shank Mass % OLS	0.325453	19.0163	1.53125	-0.880348	44.5946	-6.56202	0.133133	0.0932496	45.8244
CoMGADV ~ Theropod Shank Mass % PGLS	0.42763	9.78209	2.2339	-1.37864	34.0894	-14.5252	0.402608	NA	45.7418
CoMGADV ~ Theropod Foot Mass % OLS	0.160218	61.377	1.13508	-0.814641	115.785	6.96911	0.0297356	0.244486	42.9049
CoMGADV ~ Theropod Foot Mass % PGLS	0.309564	31.2894	2.11367	-1.49454	93.4124	-30.8336	0.298285	NA	45.2903
CoMGADV ~ Theropod Hindlimb Mass % OLS	0.499031	3.16156	1.91383	-0.915763	9.57362	-3.2505	0.308181	0.0078281	47.2649
CoMGADV ~ Theropod Hindlimb Mass % PGLS	0.443378	1.86268	2.43956	-1.5528	7.98552	-4.26017	0.52466	NA	46.092
CoMGADV ~ Sauropodomorph Head Mass % OLS	0.465498	46.9105	0.705416	0.225581	109.71	-15.8893	0.133452	0.0761543	-0.210182
CoMGADV ~ Sauropodomorph Head Mass % PGLS	0.159164	85.059	0.662423	-0.344095	122.381	47.7376	0.000163904	NA	-2.82686
CoMGADV ~ Sauropodomorph Neck Mass % OLS	0.729847	-3.13965	0.969269	0.490424	3.50293	-9.78224	0.332643	-0.000309008	1.30068
CoMGADV ~ Sauropodomorph Neck Mass % PGLS	0.427013	-1.64946	1.24036	-0.386337	5.2812	-8.58012	0.62202	NA	13.2086
CoMGADV ~ Sauropodomorph Torso Mass % OLS	0.806023	-0.291031	2.22378	-0.611732	2.0216	-2.60367	0.793812	-0.054451	2.3022
CoMGADV ~ Sauropodomorph Torso Mass % PGLS	1.97588	-2.41292	3.31682	0.634946	-0.645621	-4.18023	0.0103813	NA	5.93588
CoMGADV ~ Sauropodomorph Tail Mass % OLS	0.833083	-2.43261	1.08072	0.585447	0.266524	-5.13174	0.0743258	0.126876	-1.28307
CoMGADV ~ Sauropodomorph Tail Mass % PGLS	0.498067	-1.39571	1.33734	-0.341206	2.33332	-5.12473	0.440598	NA	12.8039
CoMGADV ~ Sauropodomorph UpperArm Mass % OLS	0.328953	5.89734	0.63295	0.0249559	11.5874	0.207244	0.0430383	0.17361	-2.32826
CoMGADV ~ Sauropodomorph UpperArm Mass % PGLS	0.184787	6.44886	0.815919	-0.446345	11.0554	1.84235	0.00889063	NA	-2.32826
CoMGADV ~ Sauropodomorph Forearm Mass % OLS	0.398233	11.0782	0.585878	0.210589	19.0644	3.09208	0.00941417	0.295927	-5.37178
CoMGADV ~ Sauropodomorph Forearm Mass % PGLS	0.346171	10.7456	0.82647	-0.134128	15.2126	6.27865	9.36337e-05	NA	-4.03648
CoMGADV ~ Sauropodomorph Hand Mass % OLS	0.543427	3.74418	0.735611	0.351243	10.8818	-3.39346	0.283821	0.0123391	1.05891
CoMGADV ~ Sauropodomorph Hand Mass % PGLS	0.313073	5.41623	1.02648	-0.400332	12.6385	-1.80608	0.132026	NA	10.8782
CoMGADV ~ Sauropodomorph Forelimb Mass % OLS	0.31116	3.36829	0.582128	0.0401914	6.08024	0.656352	0.0179061	0.245811	-4.06532
CoMGADV ~ Sauropodomorph Forelimb Mass % PGLS	0.209862	4.13648	0.726738	-0.307015	6.06092	2.21204	0.000293031	NA	-1.57634
CoMGADV ~ Sauropodomorph Thigh Mass % OLS	0.635665	-0.0643224	1.2088	0.0625308	4.73659	-4.86523	0.977778	-0.0587738	2.37993
CoMGADV ~ Sauropodomorph Thigh Mass % PGLS	0.402866	-0.444801	1.34567	-0.539943	4.80219	-5.69179	0.860166	NA	13.4526
CoMGADV ~ Sauropodomorph Shank Mass % OLS	0.557016	1.62889	1.01473	0.0993003	11.8204	-8.56262	0.740087	-0.0517883	2.25416
CoMGADV ~ Sauropodomorph Shank Mass % PGLS	0.128908	8.29942	0.890108	-0.632292	18.7476	-2.14874	0.112047	NA	10.5831
CoMGADV ~ Sauropodomorph Foot Mass % OLS	0.466736	11.8644	0.689113	0.244359	26.4785	-2.7497	0.104918	0.0970128	-0.644079
CoMGADV ~ Sauropodomorph Foot Mass % PGLS	0.0970813	21.011	0.719329	-0.525167	34.6987	7.32322	0.00482897	NA	4.35775
CoMGADV ~ Sauropodomorph Hindlimb Mass % OLS	0.498276	0.744106	1.11772	-0.121166	4.24025	-2.75204	0.659071	-0.0464118	2.15678
CoMGADV ~ Sauropodomorph Hindlimb Mass % PGLS	0.0976392	1.77094	1.01864	-0.823358	5.52947	-1.98758	0.334112	NA	12.4147
CoMGADV ~ Sauropodomorphs No Bipeds UpperArm Mass % OLS	0.357184	5.48884	0.714663	-0.000295185	11.9638	-0.986153	0.0908876	0.123989	0.627739
CoMGADV ~ Sauropodomorphs No Bipeds UpperArm Mass % PGLS	0.19486	6.4556	0.961131	-0.57141	11.4112	1.50003	0.0141091	NA	6.00198
CoMGADV ~ Sauropodomorphs No Bipeds Forearm Mass % OLS	0.409249	10.7282	0.634862	0.183635	19.8895	1.56677	0.0247016	0.246344	-1.92979
CoMGADV ~ Sauropodomorphs No Bipeds Forearm Mass % PGLS	0.354261	10.7437	0.939415	-0.230892	15.5478	5.93967	0.000249663	NA	-2.62466
CoMGADV ~ Sauropodomorphs No Bipeds Hand Mass % OLS	0.57797	2.78213	0.80969	0.34625	10.9497	-5.38544	0.478991	-0.0304542	3.38815
CoMGADV ~ Sauropodomorphs No Bipeds Hand Mass % PGLS	0.264328	5.61168	1.14245	-0.613799	13.5529	-2.32958	0.152786	NA	10.6583
CoMGADV ~ Sauropodomorphs No Bipeds Forelimb Mass % OLS	0.314526	3.34193	0.654527	-0.0254763	6.60567	0.0781893	0.0453835	0.190421	-0.712948
CoMGADV ~ Sauropodomorphs No Bipeds Forelimb Mass % PGLS	0.170923	4.16225	0.801584	-0.459738	6.23553	2.08896	0.000659066	NA	-0.510104
CoMGADV ~ Sauropodomorphs No Bipeds Thigh Mass % OLS	0.60674	0.339744	1.20731	0.00617094	5.41606	-4.73658	0.888464	-0.0652215	3.95226
CoMGADV ~ Sauropodomorphs No Bipeds Thigh Mass % PGLS	0.412295	-0.4232	1.48568	-0.661089	5.28272	-6.12912	0.876497	NA	13.0243
CoMGADV ~ Sauropodomorphs No Bipeds Shank Mass % OLS	0.6213	0.55882	1.12078	0.121818	11.473	-10.3553	0.914543	-0.0658204	3.96181
CoMGADV ~ Sauropodomorphs No Bipeds Shank Mass % PGLS	0.145783	8.30058	1.05828	-0.766713	19.535	-2.9338	0.136147	NA	10.4514
CoMGADV ~ Sauropodomorphs No Bipeds Foot Mass % OLS	0.495024	10.665	0.747195	0.242852	26.6264	-5.29648	0.174867	0.0603858	1.81929
CoMGADV ~ Sauropodomorphs No Bipeds Foot Mass % PGLS	0.0440123	21.3215	0.806172	-0.718148	36.1324	6.5106	0.00780497	NA	4.77103
CoMGADV ~ Sauropodomorphs No Bipeds Hindlimb Mass % OLS	0.51755	0.736515	1.16498	-0.129876	4.38249	-2.90946	0.672904	-0.0536444	3.76648
CoMGADV ~ Sauropodomorphs No Bipeds Hindlimb Mass % PGLS	0.125252	1.79608	1.18503	-0.934532	5.84961	-2.25745	0.359917	NA	12.0706
CoMGADV ~ Ornithischians Head Mass % OLS	0.45754	0.846459	0.520708	0.394372	1.67318	0.0197383	0.0453985	0.19039	-25.2482
CoMGADV ~ Ornithischians Head Mass % PGLS	0.402829	0.761229	0.615992	0.189666	1.71921	-0.196753	0.110982	NA	-24.8921
CoMGADV ~ Ornithischians Neck Mass % OLS	0.435765	2.2927	0.540906	0.330624	5.68695	-1.10155	0.17049	0.0628363	-22.761
CoMGADV ~ Ornithischians Neck Mass % PGLS	0.371583	2.757	0.607444	0.135723	6.77388	-1.25987	0.164123	NA	-24.1846
CoMGADV ~ Ornithischians Torso Mass % OLS	0.993154	-0.821063	1.21704	0.769266	-0.455723	-1.1864	0.00023842	0.57835	-36.3386
CoMGADV ~ Ornithischians Torso Mass % PGLS	0.833734	-0.618851	1.21124	0.456231	-0.100297	-1.1374	0.0224766	NA	-28.0139
CoMGADV ~ Ornithischians Tail Mass % OLS	0.427406	0.712088	0.548599	0.306213	1.82543	-0.401254	0.192913	0.0509232	-22.5463
CoMGADV ~ Ornithischians Tail Mass % PGLS	0.379213	0.912554	0.59532	0.163106	1.95134	-0.126232	0.0807714	NA	-25.488
CoMGADV ~ Ornithischians UpperArm Mass % OLS	0.532042	-1.09764	0.647899	0.416185	2.03565	-4.23094	0.4668	-0.0284409	-21.181
CoMGADV ~ Ornithischians UpperArm Mass % PGLS	0.538445	-2.69208	0.76033	0.31656	0.0818129	-5.46596	0.0562778	NA	-21.181
CoMGADV ~ Ornithischians Forearm Mass % OLS	0.542382	-3.42517	0.697161	0.387603	7.3558	-14.2061	0.508607	-0.0350251	-21.0725
CoMGADV ~ Ornithischians Forearm Mass % PGLS	0.519666	-5.05132	0.788725	0.250608	5.39633	-15.499	0.319092	NA	-23.0801
CoMGADV ~ Ornithischians Hand Mass % OLS	0.581864	-7.51559	0.702274	0.461455	2.02077	-17.052	0.1137	0.102218	-23.4909
CoMGADV ~ Ornithischians Hand Mass % PGLS	0.508626	-4.6074	0.747291	0.269962	2.88852	-12.1033	0.209869	NA	-23.759
CoMGADV ~ Ornithischians Forelimb Mass % OLS	0.550049	-0.937901	0.68058	0.419517	1.13276	-3.00856	0.349634	-0.00426378	-21.5854
CoMGADV ~ Ornithischians Forelimb Mass % PGLS	0.572539	-2.00182	0.807673	0.337404	-0.0188446	-3.9848	0.0481191	NA	-26.4903
CoMGADV ~ Ornithischians Thigh Mass % OLS	0.385765	0.894218	0.537719	0.233811	2.04245	-0.254009	0.117683	0.0988647	-23.4275
CoMGADV ~ Ornithischians Thigh Mass % PGLS	0.457562	-0.118443	0.72517	0.189955	1.1017	-1.33858	0.838866	NA	-21.9657
CoMGADV ~ Ornithischians Shank Mass % OLS	0.327602	4.75925	0.442862	0.212341	7.76388	1.75461	0.0041563	0.393902	-30.1699
CoMGADV ~ Ornithischians Shank Mass % PGLS	0.319947	4.05937	0.500259	0.139636	6.44925	1.66948	0.00251812	NA	-32.5929
CoMGADV ~ Ornithischians Foot Mass % OLS	0.361527	15.2943	0.426641	0.296413	21.5489	9.03975	0.000105302	0.620541	-38.1309
CoMGADV ~ Ornithischians Foot Mass % PGLS	0.36783	11.8351	0.515862	0.219799	17.2242	6.44603	0.000295637	NA	-37.2251
CoMGADV ~ Ornithischians Hindlimb Mass % OLS	0.324456	1.02279	0.472666	0.176245	1.85598	0.189604	0.0194495	0.267601	-26.9521
CoMGADV ~ Ornithischians Hindlimb Mass % PGLS	0.363057	0.519631	0.63156	0.0945542	1.53666	-0.497395	0.29333	NA	-23.2109
CoMGADV ~ Ornithischians No Bipeds UpperArm Mass % OLS	0.411308	1.40855	0.564436	0.25818	5.10347	-2.28637	0.419305	-0.0252909	-17.7191
CoMGADV ~ Ornithischians No Bipeds UpperArm Mass % PGLS	0.522838	-1.54505	0.74288	0.302797	1.59976	-4.68986	0.302679	NA	-21.8989
CoMGADV ~ Ornithischians No Bipeds Forearm Mass % OLS	0.285059	11.8118	0.512694	0.0574247	26.3221	-2.69862	0.100709	0.155525	-20.2413
CoMGADV ~ Ornithischians No Bipeds Forearm Mass % PGLS	0.386997	5.10462	0.668775	0.105219	18.6603	-8.4511	0.424828	NA	-21.3731
CoMGADV ~ Ornithischians No Bipeds Hand Mass % OLS	0.417073	3.48665	0.660123	0.174024	20.5235	-13.5502	0.661143	-0.0711517	-17.1502
CoMGADV ~ Ornithischians No Bipeds Hand Mass % PGLS	0.45322	0.826418	0.684517	0.221924	9.2666	-7.61377	0.833314	NA	-20.6404
CoMGADV ~ Ornithischians No Bipeds Forelimb Mass % OLS	0.375617	1.33015	0.574297	0.176937	4.15167	-1.49137	0.321724	0.00634533	-18.1265
CoMGADV ~ Ornithischians No Bipeds Forelimb Mass % PGLS	0.525891	-0.901301	0.798902	0.25288	1.98818	-3.79078	0.506586	NA	-21.1311
CoMGADV ~ Ornithischians No Bipeds Thigh Mass % OLS	0.388288	0.62627	0.545482	0.231093	1.81854	-0.566001	0.272124	0.0272862	-18.4034
CoMGADV ~ Ornithischians No Bipeds Thigh Mass % PGLS	0.542651	-0.629666	0.762935	0.322366	0.389085	-1.64842	0.200935	NA	-22.6071
CoMGADV ~ Ornithischians No Bipeds Shank Mass % OLS	0.365669	3.2007	0.524594	0.206743	7.99206	-1.59066	0.169499	0.0882677	-19.2451
CoMGADV ~ Ornithischians No Bipeds Shank Mass % PGLS	0.38344	2.70637	0.575606	0.191275	5.74682	-0.334086	0.0759257	NA	-24.4767
CoMGADV ~ Ornithischians No Bipeds Foot Mass % OLS	0.360295	15.2107	0.454606	0.265984	27.1493	3.27208	0.0171448	0.363856	-23.9241
CoMGADV ~ Ornithischians No Bipeds Foot Mass % PGLS	0.405622	8.50112	0.572215	0.23903	16.1494	0.852854	0.0324514	NA	-26.2333
CoMGADV ~ Ornithischians No Bipeds Hindlimb Mass % OLS	0.35389	0.69198	0.523867	0.183912	1.69186	-0.307897	0.15592	0.0991135	-19.4007
CoMGADV ~ Ornithischians No Bipeds Hindlimb Mass % PGLS	0.504398	-0.244119	0.763092	0.245704	0.826581	-1.31482	0.625683	NA	-20.8799
CoM33DV ~ Theropod Head Mass % OLS	0.0130152	0.241328	0.0259529	7.74542e-05	0.511595	-0.0289402	0.0761327	0.150993	-90.565
CoM33DV ~ Theropod Head Mass % PGLS	0.01059	0.1728	0.0293372	-0.00815727	0.371816	-0.0262162	0.0836869	NA	-95.2969
CoM33DV ~ Theropod Neck Mass % OLS	0.0114943	0.45359	0.0244119	-0.00142326	0.898128	0.00905243	0.0460856	0.201676	-91.5499
CoM33DV ~ Theropod Neck Mass % PGLS	0.0095355	0.278065	0.0288003	-0.00972928	0.60639	-0.0502591	0.0907663	NA	-95.1418
CoM33DV ~ Theropod Torso Mass % OLS	0.0628428	-0.0686938	0.10767	0.0180152	0.00794196	-0.145329	0.0751269	0.152354	-90.5907
CoM33DV ~ Theropod Torso Mass % PGLS	0.0405982	-0.0437002	0.0798154	0.00138106	0.0157752	-0.103176	0.13737	NA	-94.3687
CoM33DV ~ Theropod Tail Mass % OLS	0.0325408	-0.0965533	0.0503986	0.014683	0.051783	-0.24489	0.183115	0.0652584	-84.7383
CoM33DV ~ Theropod Tail Mass % PGLS	0.0234066	-0.0668221	0.0498121	-0.00299884	0.0712989	-0.204943	0.314989	NA	-86.652
CoM33DV ~ Theropod UpperArm Mass % OLS	0.0131539	0.546838	0.0209694	0.00533832	0.871162	0.222514	0.0028063	0.446036	-97.3965
CoM33DV ~ Theropod UpperArm Mass % PGLS	0.00930986	0.472234	0.0250729	-0.00645323	0.78863	0.155839	0.00640536	NA	-97.3965
CoM33DV ~ Theropod Forearm Mass % OLS	0.0152163	0.713071	0.0212115	0.00922112	1.05924	0.366907	0.000584134	0.552499	-100.811
CoM33DV ~ Theropod Forearm Mass % PGLS	0.0119305	0.593946	0.0262119	-0.0023509	0.932364	0.255527	0.00209362	NA	-102.943
CoM33DV ~ Theropod Hand Mass % OLS	0.0155359	0.642143	0.0289135	0.00215824	1.62882	-0.344538	0.184503	0.0594668	-88.9269
CoM33DV ~ Theropod Hand Mass % PGLS	0.0101116	0.451391	0.0319603	-0.0117371	1.35831	-0.455532	0.303811	NA	-93.0079
CoM33DV ~ Theropod Forelimb Mass % OLS	0.0122031	0.265834	0.020198	0.00420816	0.417469	0.114199	0.00211094	0.466916	-98.0112
CoM33DV ~ Theropod Forelimb Mass % PGLS	0.00843369	0.231393	0.0240622	-0.00719478	0.380535	0.0822519	0.00498069	NA	-101.08
CoM33DV ~ Theropod Thigh Mass % OLS	0.0175093	0.0375582	0.0378237	-0.00280507	0.166247	-0.0911302	0.54141	-0.0422579	-87.2838
CoM33DV ~ Theropod Thigh Mass % PGLS	0.013308	0.0120493	0.0395847	-0.0129688	0.120548	-0.0964498	0.815186	NA	-91.8206
CoM33DV ~ Theropod Shank Mass % OLS	0.00885084	0.325348	0.0257939	-0.00809218	0.684756	-0.0340594	0.0725946	0.15586	-90.657
CoM33DV ~ Theropod Shank Mass % PGLS	0.00416202	0.25742	0.0261687	-0.0178446	0.553567	-0.0387272	0.0833808	NA	-95.3039
CoM33DV ~ Theropod Foot Mass % OLS	0.00613844	1.04303	0.0192178	-0.00694087	1.773	0.313063	0.00840235	0.358753	-95.0554
CoM33DV ~ Theropod Foot Mass % PGLS	0.00169219	0.786292	0.0228819	-0.0194976	1.51595	0.0566392	0.0365597	NA	-96.9274
CoM33DV ~ Theropod Hindlimb Mass % OLS	0.0125693	0.0504902	0.0330056	-0.00786701	0.143111	-0.0421302	0.26185	0.0238824	-88.3328
CoM33DV ~ Theropod Hindlimb Mass % PGLS	0.0086587	0.0301723	0.0349368	-0.0176194	0.110775	-0.0504301	0.435469	NA	-92.4761
CoM33DV ~ Sauropodomorph Head Mass % OLS	0.0173977	-0.233402	0.0219753	0.0128202	0.964797	-1.4316	0.686222	-0.048407	-150.657
CoM33DV ~ Sauropodomorph Head Mass % PGLS	0.0155781	-0.579103	0.0310049	0.00015124	0.564942	-1.72315	0.300468	NA	-135.257
CoM33DV ~ Sauropodomorph Neck Mass % OLS	0.0184297	-0.0568249	0.0227152	0.0141442	0.0620727	-0.175722	0.327426	0.000930406	-151.573
CoM33DV ~ Sauropodomorph Neck Mass % PGLS	0.0149023	-0.0153138	0.031766	-0.00196131	0.128384	-0.159011	0.824782	NA	-134.079
CoM33DV ~ Sauropodomorph Torso Mass % OLS	0.022558	-0.00976544	0.0478181	-0.00270209	0.0314387	-0.0509696	0.623465	-0.0434765	-150.747
CoM33DV ~ Sauropodomorph Torso Mass % PGLS	0.0207192	-0.00964913	0.0542272	-0.0127888	0.0345131	-0.0538114	0.650656	NA	-134.259
CoM33DV ~ Sauropodomorph Tail Mass % OLS	0.0179251	-0.0158622	0.0227522	0.013098	0.0367511	-0.0684755	0.533195	-0.0342095	-150.916
CoM33DV ~ Sauropodomorph Tail Mass % PGLS	0.0186897	-0.0436167	0.0355718	0.00180758	0.0313933	-0.118627	0.236613	NA	-135.635
CoM33DV ~ Sauropodomorph UpperArm Mass % OLS	0.0101419	0.12708	0.0152324	0.00505137	0.222362	0.0317981	0.0119501	0.277634	-157.735
CoM33DV ~ Sauropodomorph UpperArm Mass % PGLS	0.010052	0.158042	0.021598	-0.00149406	0.242315	0.0737702	0.00101842	NA	-157.735
CoM33DV ~ Sauropodomorph Forearm Mass % OLS	0.0140853	0.120635	0.017943	0.0102275	0.28482	-0.0435508	0.139514	0.0723111	-152.982
CoM33DV ~ Sauropodomorph Forearm Mass % PGLS	0.0141513	0.100388	0.0288485	-0.000545965	0.237078	-0.0363027	0.13968	NA	-136.533
CoM33DV ~ Sauropodomorph Hand Mass % OLS	0.0171457	-0.0246285	0.0206935	0.013598	0.107133	-0.15639	0.698219	-0.049225	-150.642
CoM33DV ~ Sauropodomorph Hand Mass % PGLS	0.0150254	-0.0998238	0.0299457	0.000105184	0.0512245	-0.250872	0.181178	NA	-136.08
CoM33DV ~ Sauropodomorph Forelimb Mass % OLS	0.0128282	0.039961	0.0182034	0.00745304	0.0937574	-0.0138355	0.13549	0.0748423	-153.033
CoM33DV ~ Sauropodomorph Forelimb Mass % PGLS	0.0127243	0.0429982	0.0274177	-0.0019691	0.0977049	-0.0117084	0.115599	NA	-136.872
CoM33DV ~ Sauropodomorph Thigh Mass % OLS	0.0155932	0.00848995	0.0258454	0.00534102	0.0943684	-0.0773885	0.837258	-0.0561208	-150.518
CoM33DV ~ Sauropodomorph Thigh Mass % PGLS	0.0136343	0.00571105	0.0330787	-0.00581016	0.113925	-0.102503	0.912645	NA	-134.037
CoM33DV ~ Sauropodomorph Shank Mass % OLS	0.0134295	0.0723687	0.0214848	0.00537411	0.251729	-0.106992	0.40645	-0.0155341	-151.263
CoM33DV ~ Sauropodomorph Shank Mass % PGLS	0.0137512	0.0178918	0.0306746	-0.00317217	0.250181	-0.214397	0.872823	NA	-134.052
CoM33DV ~ Sauropodomorph Foot Mass % OLS	0.0167539	-0.0121529	0.0210658	0.0124421	0.27121	-0.295516	0.928958	-0.0583138	-150.479
CoM33DV ~ Sauropodomorph Foot Mass % PGLS	0.0142768	-0.00297963	0.030586	-0.00203245	0.355779	-0.361738	0.986224	NA	-134.023
CoM33DV ~ Sauropodomorph Hindlimb Mass % OLS	0.0144047	0.0125154	0.0255069	0.00330244	0.0751766	-0.0501458	0.678746	-0.0478779	-150.667
CoM33DV ~ Sauropodomorph Hindlimb Mass % PGLS	0.0135042	0.00505045	0.0330216	-0.0060132	0.0846995	-0.0745986	0.895147	NA	-134.043
CoM33DV ~ Sauropodomorphs No Bipeds UpperArm Mass % OLS	0.00758056	0.164824	0.0125345	0.00262666	0.254554	0.0750945	0.00137769	0.472456	-144.855
CoM33DV ~ Sauropodomorphs No Bipeds UpperArm Mass % PGLS	0.00749833	0.158474	0.0211927	-0.00619609	0.247037	0.06991	0.00169417	NA	-130.833
CoM33DV ~ Sauropodomorphs No Bipeds Forearm Mass % OLS	0.012448	0.172525	0.0166321	0.00826398	0.342425	0.00262521	0.0469753	0.18718	-137.506
CoM33DV ~ Sauropodomorphs No Bipeds Forearm Mass % PGLS	0.0116827	0.100972	0.0293462	-0.0059809	0.245988	-0.0440442	0.158494	NA	-121.637
CoM33DV ~ Sauropodomorphs No Bipeds Hand Mass % OLS	0.016263	-0.000217765	0.020473	0.0120529	0.148176	-0.148611	0.997546	-0.066666	-132.886
CoM33DV ~ Sauropodomorphs No Bipeds Hand Mass % PGLS	0.013663	-0.0942896	0.0319923	-0.00466632	0.0714701	-0.260049	0.244095	NA	-120.897
CoM33DV ~ Sauropodomorphs No Bipeds Forelimb Mass % OLS	0.00974305	0.0656522	0.0156085	0.0038776	0.121956	0.00934869	0.0252239	0.244463	-138.749
CoM33DV ~ Sauropodomorphs No Bipeds Forelimb Mass % PGLS	0.00968022	0.0448962	0.0273022	-0.00794171	0.102828	-0.0130356	0.119341	NA	-122.149
CoM33DV ~ Sauropodomorphs No Bipeds Thigh Mass % OLS	0.0160277	0.0019829	0.0267588	0.00529648	0.0926884	-0.0887226	0.96345	-0.0665123	-132.888
CoM33DV ~ Sauropodomorphs No Bipeds Thigh Mass % PGLS	0.011717	0.0014137	0.0336155	-0.0101816	0.117822	-0.114995	0.97969	NA	-119.309
CoM33DV ~ Sauropodomorphs No Bipeds Shank Mass % OLS	0.0119359	0.0972226	0.0205164	0.00335542	0.284715	-0.0902697	0.286466	0.0136589	-134.217
CoM33DV ~ Sauropodomorphs No Bipeds Shank Mass % PGLS	0.0113622	0.0179233	0.0314262	-0.00870194	0.264946	-0.2291	0.879157	NA	-119.335
CoM33DV ~ Sauropodomorphs No Bipeds Foot Mass % OLS	0.015905	0.0248858	0.0206981	0.0111119	0.328269	-0.278498	0.863545	-0.0644973	-132.92
CoM33DV ~ Sauropodomorphs No Bipeds Foot Mass % PGLS	0.0116717	0.0116494	0.0314905	-0.00814709	0.396784	-0.373485	0.949446	NA	-119.313
CoM33DV ~ Sauropodomorphs No Bipeds Hindlimb Mass % OLS	0.0139587	0.0131671	0.02552	0.00239746	0.0782744	-0.0519402	0.672557	-0.0536151	-133.095
CoM33DV ~ Sauropodomorphs No Bipeds Hindlimb Mass % PGLS	0.0113775	0.00344399	0.0336086	-0.0108535	0.0884747	-0.0815868	0.932346	NA	-119.317
CoM33DV ~ Ornithischians Head Mass % OLS	0.0192718	0.0753848	0.0232492	0.0152944	0.127439	0.0233303	0.00751805	0.347684	-119.264
CoM33DV ~ Ornithischians Head Mass % PGLS	0.0180612	0.0817298	0.0286141	0.00750836	0.129156	0.0343039	0.00226	NA	-127.085
CoM33DV ~ Ornithischians Neck Mass % OLS	0.0159926	0.254643	0.0225552	0.00942997	0.466503	0.0427829	0.0216813	0.257995	-117.074
CoM33DV ~ Ornithischians Neck Mass % PGLS	0.0185758	0.147828	0.0335958	0.00355586	0.403629	-0.107974	0.236999	NA	-117.816
CoM33DV ~ Ornithischians Torso Mass % OLS	0.0629096	-0.0664034	0.0739737	0.0518455	-0.048349	-0.0844577	1.10441e-06	0.790729	-138.591
CoM33DV ~ Ornithischians Torso Mass % PGLS	0.0600715	-0.0596957	0.0750766	0.0450664	-0.039084	-0.0803073	1.78302e-05	NA	-137.67
CoM33DV ~ Ornithischians Tail Mass % OLS	0.021535	0.0125441	0.0305162	0.0125538	0.0950502	-0.069962	0.750365	-0.0592507	-111.023
CoM33DV ~ Ornithischians Tail Mass % PGLS	0.0183534	0.0578843	0.0318163	0.0048905	0.122598	-0.00682946	0.0759258	NA	-119.866
CoM33DV ~ Ornithischians UpperArm Mass % OLS	0.0228845	-0.00402269	0.0311608	0.0146083	0.219805	-0.22785	0.969948	-0.0665623	-110.906
CoM33DV ~ Ornithischians UpperArm Mass % PGLS	0.0288122	-0.180933	0.0423711	0.0152532	-0.0114263	-0.350441	0.0380055	NA	-110.906
CoM33DV ~ Ornithischians Forearm Mass % OLS	0.0191377	0.270904	0.0299499	0.00832557	1.02401	-0.482205	0.455151	-0.0264406	-111.558
CoM33DV ~ Ornithischians Forearm Mass % PGLS	0.0229169	-0.0319268	0.0403161	0.00551763	0.643693	-0.707546	0.921104	NA	-116.189
CoM33DV ~ Ornithischians Hand Mass % OLS	0.0245622	-0.159404	0.0337019	0.0154225	0.564455	-0.883263	0.645551	-0.0512267	-111.152
CoM33DV ~ Ornithischians Hand Mass % PGLS	0.0221153	0.0227098	0.0378606	0.00637001	0.517234	-0.471814	0.923322	NA	-116.189
CoM33DV ~ Ornithischians Forelimb Mass % OLS	0.0226534	0.00178192	0.0320897	0.013217	0.151474	-0.14791	0.980092	-0.0666209	-110.905
CoM33DV ~ Ornithischians Forelimb Mass % PGLS	0.0284715	-0.0936865	0.044136	0.012807	0.0384183	-0.225791	0.151418	NA	-118.588
CoM33DV ~ Ornithischians Thigh Mass % OLS	0.0114945	0.090808	0.0210206	0.00196835	0.162791	0.0188246	0.0168307	0.28025	-117.592
CoM33DV ~ Ornithischians Thigh Mass % PGLS	0.0207213	0.0145185	0.0373825	0.00406022	0.0904838	-0.0614468	0.689495	NA	-116.365
CoM33DV ~ Ornithischians Shank Mass % OLS	0.0126773	0.283716	0.0215749	0.00377963	0.515661	0.0517698	0.0198135	0.265968	-117.258
CoM33DV ~ Ornithischians Shank Mass % PGLS	0.0138086	0.283284	0.0237949	0.00382222	0.415645	0.150923	0.00037431	NA	-130.971
CoM33DV ~ Ornithischians Foot Mass % OLS	0.0148993	0.889156	0.0206171	0.0091815	1.43838	0.339929	0.00356705	0.40536	-120.838
CoM33DV ~ Ornithischians Foot Mass % PGLS	0.0174721	0.775611	0.0260309	0.00891316	1.0872	0.464024	8.80957e-05	NA	-134.141
CoM33DV ~ Ornithischians Hindlimb Mass % OLS	0.00843454	0.0850594	0.0178196	-0.000950547	0.137819	0.0322994	0.00367358	0.403169	-120.775
CoM33DV ~ Ornithischians Hindlimb Mass % PGLS	0.0142995	0.0525097	0.0299778	-0.00137886	0.111896	-0.00687614	0.0790032	NA	-119.791
CoM33DV ~ Ornithischians No Bipeds UpperArm Mass % OLS	0.021532	0.0163931	0.035089	0.00797501	0.343517	-0.310731	0.91416	-0.0897039	-80.7528
CoM33DV ~ Ornithischians No Bipeds UpperArm Mass % PGLS	0.0329842	-0.268945	0.0471022	0.0188663	-0.0671723	-0.470718	0.0135997	NA	-93.3044
CoM33DV ~ Ornithischians No Bipeds Forearm Mass % OLS	0.0104859	0.765064	0.0312278	-0.010256	2.08724	-0.557111	0.229066	0.0492793	-82.5266
CoM33DV ~ Ornithischians No Bipeds Forearm Mass % PGLS	0.0239267	-0.0622676	0.0475648	0.000288638	1.07491	-1.19944	0.906246	NA	-85.8079
CoM33DV ~ Ornithischians No Bipeds Hand Mass % OLS	0.0245866	-0.175401	0.045585	0.00358811	1.29651	-1.64731	0.797952	-0.0841292	-80.8195
CoM33DV ~ Ornithischians No Bipeds Hand Mass % PGLS	0.0207826	0.149548	0.0394621	0.00210303	0.831179	-0.532083	0.638641	NA	-86.0634
CoM33DV ~ Ornithischians No Bipeds Forelimb Mass % OLS	0.0201874	0.0292618	0.0380126	0.00236223	0.282403	-0.223879	0.803863	-0.0845271	-80.8147
CoM33DV ~ Ornithischians No Bipeds Forelimb Mass % PGLS	0.036319	-0.198599	0.055305	0.017333	0.00234344	-0.399542	0.0522904	NA	-90.4422
CoM33DV ~ Ornithischians No Bipeds Thigh Mass % OLS	0.0118257	0.0840409	0.0240857	-0.000434289	0.177029	-0.00894766	0.0721256	0.197695	-84.7331
CoM33DV ~ Ornithischians No Bipeds Thigh Mass % PGLS	0.0235088	-0.00437595	0.0428891	0.00412857	0.0852521	-0.094004	0.916359	NA	-85.8044
CoM33DV ~ Ornithischians No Bipeds Shank Mass % OLS	0.010314	0.380566	0.0226712	-0.0020433	0.753119	0.00801358	0.0460246	0.252568	-85.6541
CoM33DV ~ Ornithischians No Bipeds Shank Mass % PGLS	0.0124172	0.348863	0.0232004	0.00163405	0.519475	0.178251	0.000900444	NA	-99.3663
CoM33DV ~ Ornithischians No Bipeds Foot Mass % OLS	0.011672	1.51929	0.0186758	0.00466823	2.40588	0.632695	0.00309144	0.52429	-91.5279
CoM33DV ~ Ornithischians No Bipeds Foot Mass % PGLS	0.0160508	0.985583	0.0250653	0.00703628	1.39944	0.571728	0.000276151	NA	-102.068
CoM33DV ~ Ornithischians No Bipeds Hindlimb Mass % OLS	0.00797329	0.0881166	0.0205908	-0.0046442	0.162338	0.0138954	0.0241261	0.326902	-87.0158
CoM33DV ~ Ornithischians No Bipeds Hindlimb Mass % PGLS	0.0163484	0.0413695	0.0365974	-0.00390068	0.125178	-0.0424387	0.300513	NA	-87.1159

## Sheet: Pref allo - Raw CoM ~ Mass
Raw centre of mass ~ body mass regressions - Preferred allometric model set
AP = anterposterior
DV = dorsoventral
Test	Intercept	Slope	Intercept +95%CI	Intercept -95%CI	Slope +95%CI	Slope -95%CI	slope p-value	Adj. R2	AICc
Theropod CoMAP Raw ~ Mass OLS	-1.28626	0.250815	-1.128	-1.44453	0.309293	0.192337	2.60023e-07	0.847906	-4.7405
Theropod CoMAP Raw ~ Mass PGLS	-1.42128	0.240878	-1.02027	-1.8223	0.314281	0.167475	5.88086e-06	NA	-0.308471
Sauropodomorph CoMAP Raw ~ Mass OLS	-1.71167	0.408402	-1.26057	-2.16277	0.517571	0.299234	4.38319e-07	0.773007	-20.2201
Sauropodomorph CoMAP Raw ~ Mass PGLS	-1.87064	0.483566	-1.22715	-2.51414	0.648559	0.318572	1.00111e-05	NA	-17.9399
Ornithischian CoMAP Raw ~ Mass OLS	-1.71701	0.409493	-1.40679	-2.02724	0.515421	0.303564	5.97549e-07	0.806977	0.211511
Ornithischian CoMAP Raw ~ Mass PGLS	-1.53958	0.39809	-0.987008	-2.09215	0.499202	0.296977	4.75628e-07	NA	1.36065
Theropod CoMDV Raw ~ Mass OLS	-1.4471	0.202838	-1.17787	-1.71632	0.302316	0.103359	0.000636783	0.547175	12.2608
Theropod CoMDV Raw ~ Mass PGLS	-1.62713	0.212014	-1.09342	-2.16084	0.309705	0.114323	0.000371743	NA	8.83877
Sauropodomorph CoMDV Raw ~ Mass OLS	-1.69359	0.309603	-1.32923	-2.05794	0.397778	0.221428	1.02282e-06	0.749579	-28.3355
Sauropodomorph CoMDV Raw ~ Mass PGLS	-1.9914	0.378004	-1.25587	-2.72693	0.566596	0.189412	0.000565371	NA	-12.86
Ornithischian CoMDV Raw ~ Mass OLS	-1.57722	0.300656	-1.34601	-1.80843	0.379604	0.221708	7.19596e-07	0.802196	-9.7837
Ornithischian CoMDV Raw ~ Mass PGLS	-1.53997	0.290429	-1.27047	-1.80948	0.339745	0.241113	2.33129e-09	NA	-23.0509

## Sheet: Pref allo - SegLength ~ Mass
Segment length ~ body mass regressions - Preferred allometric model set
Test	Intercept	Slope	Intercept +95CI	Intercept -95CI	Slope +95CI	Slope -95CI	slope p-value	Adj. R2	AICc
Theropods Head Length ~ Total Mass OLS	-1.06852	0.284629	-0.966572	-1.17047	0.322299	0.246959	1.82233e-10	0.945775	-18.8136
Theropods Head Length ~ Total Mass PGLS	-1.07507	0.282272	-0.794202	-1.35594	0.333683	0.230862	1.19074e-08	NA	-11.7042
Theropods Neck Length ~ Total Mass OLS	-1.00574	0.305071	-0.881643	-1.12983	0.350923	0.259218	9.83006e-10	0.931076	-12.5236
Theropods Neck Length ~ Total Mass PGLS	-0.982729	0.318457	-0.729569	-1.23589	0.364796	0.272118	6.41474e-10	NA	-15.0277
Theropods Torso Length ~ Total Mass OLS	-0.706954	0.315112	-0.669376	-0.744532	0.328997	0.301227	5.07011e-17	0.993706	-50.7512
Theropods Torso Length ~ Total Mass PGLS	-0.716466	0.311113	-0.631958	-0.800975	0.326582	0.295645	2.72097e-16	NA	-50.1373
Theropods Tail Length ~ Total Mass OLS	-0.387263	0.287783	-0.215534	-0.558992	0.349421	0.226145	1.62785e-07	0.877984	-6.77443
Theropods Tail Length ~ Total Mass PGLS	-0.371233	0.281626	-0.0701717	-0.672295	0.339745	0.223508	1.05501e-07	NA	-9.3479
Theropods UpperArm Length ~ Total Mass OLS	-1.08518	0.193879	-0.982682	-1.18769	0.231753	0.156004	2.90251e-08	0.888511	-18.6405
Theropods UpperArm Length ~ Total Mass PGLS	-1.12456	0.203562	-0.931385	-1.31773	0.238921	0.168203	6.47708e-09	NA	-23.6818
Theropods Forearm Length ~ Total Mass OLS	-1.12629	0.162263	-1.00815	-1.24444	0.205917	0.118609	1.42588e-06	0.806595	-14.0961
Theropods Forearm Length ~ Total Mass PGLS	-1.17296	0.173553	-0.9484	-1.39753	0.214657	0.132448	3.14474e-07	NA	-18.8635
Theropods Hand Length ~ Total Mass OLS	-1.04375	0.19331	-0.904261	-1.18325	0.244852	0.141768	1.28449e-06	0.809421	-8.78055
Theropods Hand Length ~ Total Mass PGLS	-1.08698	0.207963	-0.803788	-1.37017	0.259799	0.156127	5.80472e-07	NA	-11.4406
Theropods Forelimb Length ~ Total Mass OLS	-0.604448	0.185155	-0.490558	-0.718338	0.227237	0.143073	1.90616e-07	0.854442	-15.2693
Theropods Forelimb Length ~ Total Mass PGLS	-0.646619	0.197565	-0.430363	-0.862875	0.237149	0.157981	3.99328e-08	NA	-20.0696
Theropods Thigh Length ~ Total Mass OLS	-1.04519	0.293969	-0.999416	-1.09096	0.310882	0.277056	2.06552e-15	0.989314	-44.4381
Theropods Thigh Length ~ Total Mass PGLS	-1.0641	0.296176	-0.956551	-1.17165	0.315862	0.276489	1.52498e-14	NA	-42.4212
Theropods Shank Length ~ Total Mass OLS	-0.952513	0.265312	-0.890633	-1.01439	0.288177	0.242448	5.45222e-13	0.976318	-34.7906
Theropods Shank Length ~ Total Mass PGLS	-0.974488	0.268347	-0.824035	-1.12494	0.295886	0.240808	5.91979e-12	NA	-31.6795
Theropods Foot Length ~ Total Mass OLS	-0.959257	0.263447	-0.883081	-1.03543	0.291594	0.235301	1.02231e-11	0.964028	-28.1395
Theropods Foot Length ~ Total Mass PGLS	-0.964939	0.266785	-0.803951	-1.12593	0.296253	0.237317	1.60437e-11	NA	-29.5138
Theropods Hindlimb Length ~ Total Mass OLS	-0.505838	0.273783	-0.450607	-0.561069	0.294191	0.253375	7.41717e-14	0.982184	-38.4283
Theropods Hindlimb Length ~ Total Mass PGLS	-0.52106	0.276798	-0.399985	-0.642134	0.29896	0.254636	1.9849e-13	NA	-38.6315
Sauropodomorphs Head Length ~ Total Mass OLS	-1.51878	0.309529	-1.25852	-1.77904	0.372514	0.246544	9.08726e-09	0.855426	-41.1202
Sauropodomorphs Head Length ~ Total Mass PGLS	-1.49678	0.286809	-0.998051	-1.9955	0.414683	0.158934	0.000192643	NA	-27.6244
Sauropodomorphs Neck Length ~ Total Mass OLS	-1.43332	0.501137	-0.810215	-2.05643	0.651932	0.350342	2.09349e-06	0.72794	-7.94493
Sauropodomorphs Neck Length ~ Total Mass PGLS	-1.27093	0.514788	-0.201656	-2.34021	0.788954	0.240622	0.0010079	NA	1.35766
Sauropodomorphs Torso Length ~ Total Mass OLS	-0.617038	0.288259	-0.478822	-0.755254	0.321708	0.254811	1.41172e-12	0.948216	-65.1694
Sauropodomorphs Torso Length ~ Total Mass PGLS	-0.594119	0.287334	-0.368174	-0.820064	0.345267	0.229401	7.92967e-09	NA	-57.7113
Sauropodomorphs Tail Length ~ Total Mass OLS	-0.535683	0.334642	-0.041922	-1.02944	0.454134	0.215149	1.71788e-05	0.653257	-16.7864
Sauropodomorphs Tail Length ~ Total Mass PGLS	-0.365275	0.274602	0.360459	-1.09101	0.460682	0.0885213	0.00631919	NA	-13.3694
Sauropodomorphs UpperArm Length ~ Total Mass OLS	-1.55041	0.376581	-1.29328	-1.80754	0.438808	0.314355	3.87262e-10	0.900014	-41.5802
Sauropodomorphs UpperArm Length ~ Total Mass PGLS	-1.63071	0.382643	-1.17139	-2.09002	0.500412	0.264873	2.79434e-06	NA	-30.7525
Sauropodomorphs Forearm Length ~ Total Mass OLS	-1.75412	0.395946	-1.45303	-2.05521	0.468811	0.323081	2.01602e-09	0.878738	-35.5829
Sauropodomorphs Forearm Length ~ Total Mass PGLS	-1.82433	0.384467	-1.1449	-2.50377	0.558676	0.210259	0.000226292	NA	-15.8746
Sauropodomorphs Hand Length ~ Total Mass OLS	-1.33728	0.228873	-1.00738	-1.66717	0.308709	0.149037	1.30374e-05	0.664073	-32.1109
Sauropodomorphs Hand Length ~ Total Mass PGLS	-1.5907	0.3122	-1.01089	-2.1705	0.460863	0.163537	0.000366247	NA	-21.9003
Sauropodomorphs Forelimb Length ~ Total Mass OLS	-1.108	0.350938	-0.870199	-1.34581	0.408487	0.293388	3.44222e-10	0.901383	-44.5492
Sauropodomorphs Forelimb Length ~ Total Mass PGLS	-1.23606	0.369426	-0.794606	-1.67751	0.482615	0.256237	2.63811e-06	NA	-32.26
Sauropodomorphs Thigh Length ~ Total Mass OLS	-1.17354	0.317148	-1.05606	-1.29102	0.345578	0.288717	2.0615e-14	0.968471	-71.3462
Sauropodomorphs Thigh Length ~ Total Mass PGLS	-1.22866	0.32112	-0.961711	-1.4956	0.389566	0.252674	1.79784e-08	NA	-51.3747
Sauropodomorphs Shank Length ~ Total Mass OLS	-1.0885	0.261123	-0.939039	-1.23796	0.297293	0.224954	2.42734e-11	0.927711	-62.1975
Sauropodomorphs Shank Length ~ Total Mass PGLS	-1.18489	0.289742	-0.8962	-1.47357	0.363762	0.215722	2.36035e-07	NA	-48.3996
Sauropodomorphs Foot Length ~ Total Mass OLS	-0.641366	0.0770154	-0.257425	-1.02531	0.169931	-0.0158999	0.098361	0.102613	-26.3458
Sauropodomorphs Foot Length ~ Total Mass PGLS	-0.929167	0.169788	-0.230666	-1.62767	0.348885	-0.0093101	0.0617221	NA	-14.8229
Sauropodomorphs Hindlimb Length ~ Total Mass OLS	-0.569214	0.247923	-0.452255	-0.686174	0.276228	0.219619	1.08464e-12	0.949792	-71.5149
Sauropodomorphs Hindlimb Length ~ Total Mass PGLS	-0.691539	0.279078	-0.495799	-0.887279	0.329266	0.22889	1.42065e-09	NA	-63.1646
Sauropodomorphs No Bipeds UpperArm Length ~ Total Mass OLS	-1.58182	0.383814	-1.1481	-2.01554	0.485765	0.281863	8.29558e-07	0.79846	-34.3602
Sauropodomorphs No Bipeds UpperArm Length ~ Total Mass PGLS	-1.68884	0.391853	-1.10685	-2.27082	0.527348	0.256357	1.81181e-05	NA	-26.7182
Sauropodomorphs No Bipeds Forearm Length ~ Total Mass OLS	-1.5991	0.360259	-1.10423	-2.09397	0.476585	0.243933	8.4209e-06	0.726842	-29.8756
Sauropodomorphs No Bipeds Forearm Length ~ Total Mass PGLS	-1.82679	0.384658	-0.961905	-2.69167	0.586016	0.1833	0.00100206	NA	-13.2493
Sauropodomorphs No Bipeds Hand Length ~ Total Mass OLS	-1.5835	0.285571	-1.07505	-2.09195	0.405088	0.166054	0.000132364	0.609156	-28.9554
Sauropodomorphs No Bipeds Hand Length ~ Total Mass PGLS	-1.69769	0.328783	-0.974945	-2.42043	0.497047	0.160518	0.000829954	NA	-19.3538
Sauropodomorphs No Bipeds Forelimb Length ~ Total Mass OLS	-1.13688	0.35759	-0.740729	-1.53302	0.450709	0.264471	6.48981e-07	0.804867	-37.4412
Sauropodomorphs No Bipeds Forelimb Length ~ Total Mass PGLS	-1.29927	0.379287	-0.742794	-1.85575	0.508843	0.24973	1.58318e-05	NA	-28.2422
Sauropodomorphs No Bipeds Thigh Length ~ Total Mass OLS	-1.22934	0.329997	-1.03621	-1.42247	0.375394	0.284599	1.22804e-10	0.937268	-61.8674
Sauropodomorphs No Bipeds Thigh Length ~ Total Mass PGLS	-1.2784	0.328986	-0.942593	-1.6142	0.407166	0.250805	2.04923e-07	NA	-45.4156
Sauropodomorphs No Bipeds Shank Length ~ Total Mass OLS	-1.24079	0.296191	-1.02487	-1.45671	0.346945	0.245437	2.64228e-09	0.905728	-58.0751
Sauropodomorphs No Bipeds Shank Length ~ Total Mass PGLS	-1.25155	0.300141	-0.894068	-1.60903	0.383367	0.216915	1.40346e-06	NA	-43.2889
Sauropodomorphs No Bipeds Foot Length ~ Total Mass OLS	-1.01964	0.164112	-0.437442	-1.60183	0.300963	0.0272606	0.0219341	0.256965	-24.3505
Sauropodomorphs No Bipeds Foot Length ~ Total Mass PGLS	-1.13255	0.201999	-0.269829	-1.99528	0.402853	0.00114381	0.0488649	NA	-13.3343
Sauropodomorphs No Bipeds Hindlimb Length ~ Total Mass OLS	-0.741825	0.287668	-0.600691	-0.882958	0.320843	0.254493	9.86867e-12	0.955131	-72.5318
Sauropodomorphs No Bipeds Hindlimb Length ~ Total Mass PGLS	-0.788846	0.294422	-0.564811	-1.01288	0.346581	0.242263	4.17081e-09	NA	-59.1762
Ornithischians Head Length ~ Total Mass OLS	-1.22655	0.306953	-0.947217	-1.50588	0.402333	0.211574	5.41887e-06	0.742154	-3.35505
Ornithischians Head Length ~ Total Mass PGLS	-1.22585	0.313731	-0.926029	-1.52566	0.368594	0.258868	3.49168e-09	NA	-19.4272
Ornithischians Neck Length ~ Total Mass OLS	-1.16711	0.312331	-0.98332	-1.3509	0.375087	0.249575	2.28613e-08	0.874538	-17.5877
Ornithischians Neck Length ~ Total Mass PGLS	-1.21697	0.324168	-0.928827	-1.5051	0.376894	0.271443	1.28586e-09	NA	-20.7781
Ornithischians Torso Length ~ Total Mass OLS	-0.705083	0.302214	-0.621946	-0.788219	0.330601	0.273826	5.02718e-13	0.969806	-44.5605
Ornithischians Torso Length ~ Total Mass PGLS	-0.715186	0.307088	-0.605632	-0.82474	0.327135	0.287041	2.37778e-15	NA	-53.6568
Ornithischians Tail Length ~ Total Mass OLS	-0.230978	0.197055	0.00384702	-0.465802	0.277237	0.116873	0.000100163	0.622989	-9.25635
Ornithischians Tail Length ~ Total Mass PGLS	-0.21741	0.195021	0.018769	-0.45359	0.238239	0.151804	8.31844e-08	NA	-27.5389
Ornithischians UpperArm Length ~ Total Mass OLS	-1.3456	0.31284	-1.25422	-1.43698	0.344042	0.281638	1.20494e-12	0.966081	-41.3465
Ornithischians UpperArm Length ~ Total Mass PGLS	-1.31568	0.297393	-1.11702	-1.51434	0.333745	0.261041	2.27779e-11	NA	-33.4211
Ornithischians Forearm Length ~ Total Mass OLS	-1.49223	0.335806	-1.35104	-1.63343	0.384016	0.287595	2.24484e-10	0.932034	-26.5527
Ornithischians Forearm Length ~ Total Mass PGLS	-1.44757	0.313208	-1.17925	-1.71588	0.362307	0.26411	7.70009e-10	NA	-23.2015
Ornithischians Hand Length ~ Total Mass OLS	-1.60186	0.317585	-1.43908	-1.76464	0.373166	0.262004	3.53043e-09	0.902036	-21.7158
Ornithischians Hand Length ~ Total Mass PGLS	-1.54123	0.297257	-1.2534	-1.82905	0.349926	0.244589	4.17874e-09	NA	-20.8149
Ornithischians Forelimb Length ~ Total Mass OLS	-0.989351	0.321853	-0.872187	-1.10651	0.36186	0.281847	2.89525e-11	0.948228	-32.8954
Ornithischians Forelimb Length ~ Total Mass PGLS	-0.946159	0.302199	-0.746658	-1.14566	0.338705	0.265693	1.92323e-11	NA	-33.2771
Ornithischians Thigh Length ~ Total Mass OLS	-1.15194	0.310908	-1.03896	-1.26491	0.349484	0.272332	2.82167e-11	0.948405	-34.133
Ornithischians Thigh Length ~ Total Mass PGLS	-1.15213	0.30858	-0.951299	-1.35295	0.345329	0.271832	1.56685e-11	NA	-33.0519
Ornithischians Shank Length ~ Total Mass OLS	-1.01202	0.242122	-0.8507	-1.17333	0.297205	0.18704	1.16954e-07	0.844328	-22.0224
Ornithischians Shank Length ~ Total Mass PGLS	-0.97241	0.229316	-0.775265	-1.16955	0.265391	0.193241	8.08983e-10	NA	-33.6811
Ornithischians Foot Length ~ Total Mass OLS	-0.925895	0.156548	-0.650234	-1.20156	0.250674	0.0624226	0.00293928	0.419595	-3.80507
Ornithischians Foot Length ~ Total Mass PGLS	-0.91788	0.153276	-0.640214	-1.19555	0.204085	0.102466	1.13335e-05	NA	-22.0367
Ornithischians Hindlimb Length ~ Total Mass OLS	-0.562261	0.245886	-0.415744	-0.708779	0.295915	0.195856	2.70184e-08	0.871734	-25.2939
Ornithischians Hindlimb Length ~ Total Mass PGLS	-0.547596	0.239842	-0.372685	-0.722506	0.271849	0.207836	7.97416e-11	NA	-37.7497
Ornithischians No Bipeds UpperArm Length ~ Total Mass OLS	-1.26148	0.288017	-1.10168	-1.42129	0.336943	0.239092	5.26674e-08	0.932917	-35.6505
Ornithischians No Bipeds UpperArm Length ~ Total Mass PGLS	-1.23543	0.276773	-1.01521	-1.45565	0.323421	0.230124	4.85568e-08	NA	-26.1173
Ornithischians No Bipeds Forearm Length ~ Total Mass OLS	-1.41491	0.313644	-1.15483	-1.675	0.39327	0.234019	3.01752e-06	0.86073	-22.9875
Ornithischians No Bipeds Forearm Length ~ Total Mass PGLS	-1.35633	0.289594	-1.0745	-1.63816	0.349292	0.229895	3.82789e-07	NA	-19.704
Ornithischians No Bipeds Hand Length ~ Total Mass OLS	-1.49867	0.288845	-1.19851	-1.79882	0.380739	0.196952	2.52616e-05	0.796134	-19.2616
Ornithischians No Bipeds Hand Length ~ Total Mass PGLS	-1.44865	0.274688	-1.20035	-1.69696	0.327286	0.22209	1.8084e-07	NA	-22.9963
Ornithischians No Bipeds Forelimb Length ~ Total Mass OLS	-0.905392	0.297714	-0.699503	-1.11128	0.360748	0.23468	5.01108e-07	0.899215	-29.0626
Ornithischians No Bipeds Forelimb Length ~ Total Mass PGLS	-0.858979	0.280101	-0.689594	-1.02836	0.315981	0.244221	2.70711e-09	NA	-32.9413
Ornithischians No Bipeds Thigh Length ~ Total Mass OLS	-1.23716	0.335362	-0.968872	-1.50545	0.4175	0.253224	2.12734e-06	0.869218	-22.1797
Ornithischians No Bipeds Thigh Length ~ Total Mass PGLS	-1.17892	0.312451	-0.908267	-1.44957	0.369782	0.25512	1.16802e-07	NA	-20.7561
Ornithischians No Bipeds Shank Length ~ Total Mass OLS	-1.11877	0.272223	-0.737253	-1.50028	0.389025	0.155421	0.000328463	0.678403	-13.0256
Ornithischians No Bipeds Shank Length ~ Total Mass PGLS	-0.975044	0.225609	-0.716342	-1.23375	0.280409	0.17081	1.96102e-06	NA	-21.9303
Ornithischians No Bipeds Foot Length ~ Total Mass OLS	-1.02492	0.184138	-0.335726	-1.71411	0.395137	-0.0268622	0.0810454	0.183084	2.35018
Ornithischians No Bipeds Foot Length ~ Total Mass PGLS	-0.946195	0.161603	-0.559827	-1.33256	0.243446	0.0797608	0.00116312	NA	-11.5013
Ornithischians No Bipeds Hindlimb Length ~ Total Mass OLS	-0.659768	0.273515	-0.308001	-1.01154	0.381211	0.16582	0.000162756	0.715953	-15.1361
Ornithischians No Bipeds Hindlimb Length ~ Total Mass PGLS	-0.567123	0.24286	-0.332025	-0.802221	0.29266	0.193061	3.62795e-07	NA	-24.4178

## Sheet: Pref allo - SegMasses ~ Mass
Segment mass ~ body mass regressions - Preferred allometric model set
Test	Intercept	Slope	Intercept +95CI	Intercept -95CI	Slope +95CI	Slope -95CI	slope p-value	Adj. R2	AICc
Theropods Head Mass ~ Total Mass OLS	-1.27863	0.905453	-0.960943	-1.59632	1.02284	0.788068	1.38327e-10	0.947862	17.5575
Theropods Head Mass ~ Total Mass PGLS	-1.33068	0.875597	-0.646914	-2.01444	1.00075	0.75044	5.0677e-10	NA	16.7671
Theropods Neck Mass ~ Total Mass OLS	-1.45656	0.913737	-1.30871	-1.60441	0.968367	0.859107	3.51828e-15	0.98847	-6.91868
Theropods Neck Mass ~ Total Mass PGLS	-1.45677	0.912511	-0.981028	-1.93251	0.999592	0.825431	2.19932e-12	NA	5.15951
Theropods Torso Mass ~ Total Mass OLS	-0.276716	1.01597	-0.221262	-0.332169	1.03646	0.995477	9.25523e-22	0.998675	-38.2993
Theropods Torso Mass ~ Total Mass PGLS	-0.281057	1.01592	-0.136427	-0.425687	1.04239	0.989448	3.32698e-20	NA	-32.9427
Theropods Tail Mass ~ Total Mass OLS	-0.971427	0.994018	-0.762752	-1.1801	1.06892	0.91912	3.88235e-13	0.983234	-0.928692
Theropods Tail Mass ~ Total Mass PGLS	-0.910792	0.990793	-0.511005	-1.31058	1.06797	0.913616	5.94026e-13	NA	-0.839398
Theropods UpperArm Mass ~ Total Mass OLS	-1.50145	0.804512	-1.19115	-1.81175	0.919167	0.689857	4.87219e-10	0.937627	16.8045
Theropods UpperArm Mass ~ Total Mass PGLS	-1.5757	0.833442	-0.976527	-2.17486	0.943115	0.723769	1.68808e-10	NA	12.5409
Theropods Forearm Mass ~ Total Mass OLS	-1.67891	0.732069	-1.33043	-2.02739	0.860832	0.603306	7.61114e-09	0.907802	20.5178
Theropods Forearm Mass ~ Total Mass PGLS	-1.80256	0.768437	-1.11283	-2.49229	0.894686	0.642188	3.14956e-09	NA	17.045
Theropods Hand Mass ~ Total Mass OLS	-1.80967	0.880862	-1.42188	-2.19746	1.02415	0.737575	2.76724e-09	0.920148	23.938
Theropods Hand Mass ~ Total Mass PGLS	-1.85511	0.911842	-0.978572	-2.73164	1.07229	0.751399	7.64791e-09	NA	24.7148
Theropods Forelimb Mass ~ Total Mass OLS	-1.15338	0.809716	-0.820893	-1.48586	0.932567	0.686864	1.11246e-09	0.929853	19.014
Theropods Forelimb Mass ~ Total Mass PGLS	-1.23081	0.841898	-0.587223	-1.8744	0.959702	0.724094	3.82173e-10	NA	14.8295
Theropods Thigh Mass ~ Total Mass OLS	-0.938571	1.03475	-0.776781	-1.10036	1.09453	0.97497	2.18794e-15	0.989226	-4.03515
Theropods Thigh Mass ~ Total Mass PGLS	-0.950998	1.03782	-0.573407	-1.32859	1.10693	0.968702	1.56588e-14	NA	-2.23449
Theropods Shank Mass ~ Total Mass OLS	-1.33609	0.969961	-1.14568	-1.52649	1.04031	0.899607	5.09166e-14	0.983115	1.17604
Theropods Shank Mass ~ Total Mass PGLS	-1.3792	0.974567	-0.923157	-1.83525	1.05804	0.891092	5.01362e-13	NA	3.80642
Theropods Foot Mass ~ Total Mass OLS	-1.7083	0.939837	-1.52133	-1.89527	1.00892	0.870752	6.12025e-14	0.982666	0.593422
Theropods Foot Mass ~ Total Mass PGLS	-1.74677	0.960207	-1.33329	-2.16024	1.03589	0.884524	1.6001e-13	NA	0.67061
Theropods Hindlimb Mass ~ Total Mass OLS	-0.739802	1.01269	-0.579107	-0.900497	1.07206	0.953309	2.68493e-15	0.988906	-4.25253
Theropods Hindlimb Mass ~ Total Mass PGLS	-0.75965	1.01761	-0.391333	-1.12797	1.08502	0.95019	1.45722e-14	NA	-3.03022
Sauropodomorphs Head Mass ~ Total Mass OLS	-1.74921	0.814834	-1.0468	-2.45161	0.984819	0.644849	1.31186e-08	0.849099	-3.39291
Sauropodomorphs Head Mass ~ Total Mass PGLS	-1.85105	0.773601	-0.311447	-3.39066	1.16836	0.378841	0.000692962	NA	15.2103
Sauropodomorphs Neck Mass ~ Total Mass OLS	-2.26468	1.17502	-1.43541	-3.09396	1.37571	0.974329	6.45078e-10	0.893863	2.91663
Sauropodomorphs Neck Mass ~ Total Mass PGLS	-2.04488	1.21245	-0.427736	-3.66202	1.62709	0.79781	1.02913e-05	NA	17.0774
Sauropodomorphs Torso Mass ~ Total Mass OLS	-0.245286	1.00738	-0.115202	-0.375369	1.03886	0.975899	4.23126e-22	0.996066	-67.4736
Sauropodomorphs Torso Mass ~ Total Mass PGLS	-0.260622	1.02698	-0.00699787	-0.514247	1.09201	0.961949	6.31301e-17	NA	-53.32
Sauropodomorphs Tail Mass ~ Total Mass OLS	-0.2417	0.783321	0.567626	-1.05103	0.979181	0.587461	1.75337e-07	0.795917	1.99127
Sauropodomorphs Tail Mass ~ Total Mass PGLS	-0.152489	0.725617	1.01273	-1.31771	1.02438	0.426852	8.45806e-05	NA	4.62275
Sauropodomorphs UpperArm Mass ~ Total Mass OLS	-1.76586	1.10969	-1.2948	-2.23691	1.22369	0.995696	1.93882e-13	0.958979	-18.5754
Sauropodomorphs UpperArm Mass ~ Total Mass PGLS	-1.96569	1.13549	-0.899168	-3.03222	1.40895	0.862032	1.03743e-07	NA	1.25963
Sauropodomorphs Forearm Mass ~ Total Mass OLS	-2.3223	1.14204	-1.5014	-3.14319	1.3407	0.943383	8.54499e-10	0.890315	2.53063
Sauropodomorphs Forearm Mass ~ Total Mass PGLS	-2.61968	1.15661	-0.629599	-4.60976	1.66688	0.646352	0.000173207	NA	24.9629
Sauropodomorphs Hand Mass ~ Total Mass OLS	-2.43055	1.16955	-1.37059	-3.49051	1.42607	0.913035	2.72578e-08	0.835668	12.2431
Sauropodomorphs Hand Mass ~ Total Mass PGLS	-2.4623	1.13326	-0.786992	-4.13761	1.56281	0.703706	3.41294e-05	NA	18.4202
Sauropodomorphs Forelimb Mass ~ Total Mass OLS	-1.56689	1.12477	-0.988953	-2.14483	1.26464	0.984912	4.31667e-12	0.940961	-10.8048
Sauropodomorphs Forelimb Mass ~ Total Mass PGLS	-1.76089	1.13269	-0.520217	-3.00156	1.45081	0.814581	8.50085e-07	NA	7.00711
Sauropodomorphs Thigh Mass ~ Total Mass OLS	-0.810348	0.968601	-0.491493	-1.1292	1.04577	0.891437	2.91643e-15	0.974943	-33.4044
Sauropodomorphs Thigh Mass ~ Total Mass PGLS	-0.769126	0.936504	-0.251241	-1.28701	1.06929	0.803717	3.51738e-11	NA	-26.1918
Sauropodomorphs Shank Mass ~ Total Mass OLS	-1.40933	1.00912	-1.01814	-1.80051	1.10379	0.914449	4.36322e-14	0.965569	-25.6357
Sauropodomorphs Shank Mass ~ Total Mass PGLS	-1.32376	0.940536	-0.732922	-1.9146	1.09203	0.789043	2.60504e-10	NA	-21.1837
Sauropodomorphs Foot Mass ~ Total Mass OLS	-1.61253	0.926927	-0.886047	-2.33901	1.10274	0.751115	3.18169e-09	0.872098	-2.11225
Sauropodomorphs Foot Mass ~ Total Mass PGLS	-1.32914	0.807372	-0.13173	-2.52655	1.11439	0.500352	3.53956e-05	NA	5.65837
Sauropodomorphs Hindlimb Mass ~ Total Mass OLS	-0.656582	0.973542	-0.363639	-0.949524	1.04443	0.902648	6.53322e-16	0.978983	-36.6253
Sauropodomorphs Hindlimb Mass ~ Total Mass PGLS	-0.581121	0.92441	-0.122676	-1.03956	1.04196	0.806864	6.18392e-12	NA	-30.8246
Sauropodomorphs No Bipeds UpperArm Mass ~ Total Mass OLS	-1.67733	1.0893	-0.89206	-2.46259	1.27389	0.904716	2.2658e-09	0.907629	-14.177
Sauropodomorphs No Bipeds UpperArm Mass ~ Total Mass PGLS	-2.0481	1.14911	-0.694317	-3.40189	1.46429	0.833928	1.22912e-06	NA	1.98492
Sauropodomorphs No Bipeds Forearm Mass ~ Total Mass OLS	-1.76976	1.01483	-0.439759	-3.09976	1.32746	0.702196	4.90317e-06	0.745509	3.73789
Sauropodomorphs No Bipeds Forearm Mass ~ Total Mass PGLS	-2.59406	1.15268	-0.0583632	-5.12976	1.74302	0.562328	0.000835059	NA	23.3221
Sauropodomorphs No Bipeds Hand Mass ~ Total Mass OLS	-1.23277	0.893772	0.332829	-2.79838	1.26179	0.525759	0.000112706	0.617192	9.28305
Sauropodomorphs No Bipeds Hand Mass ~ Total Mass PGLS	-1.92734	1.04817	0.133242	-3.98793	1.5279	0.568434	0.00030996	NA	16.2678
Sauropodomorphs No Bipeds Forelimb Mass ~ Total Mass OLS	-1.11102	1.01981	-0.19647	-2.02558	1.23479	0.804836	4.31916e-08	0.863525	-8.99505
Sauropodomorphs No Bipeds Forelimb Mass ~ Total Mass PGLS	-1.67103	1.11868	-0.0943442	-3.24772	1.48575	0.751601	1.01062e-05	NA	7.1672
Sauropodomorphs No Bipeds Thigh Mass ~ Total Mass OLS	-0.851172	0.978002	-0.313482	-1.38886	1.10439	0.851612	5.04951e-11	0.944255	-27.0543
Sauropodomorphs No Bipeds Thigh Mass ~ Total Mass PGLS	-0.814324	0.94362	-0.156407	-1.47224	1.09679	0.790447	1.25081e-09	NA	-22.5488
Sauropodomorphs No Bipeds Shank Mass ~ Total Mass OLS	-1.16663	0.95324	-0.527999	-1.80526	1.10336	0.803123	8.20918e-10	0.919268	-21.2049
Sauropodomorphs No Bipeds Shank Mass ~ Total Mass PGLS	-1.26218	0.930635	-0.511958	-2.0124	1.1053	0.755973	9.14384e-09	NA	-18.085
Sauropodomorphs No Bipeds Foot Mass ~ Total Mass OLS	-0.482433	0.666752	0.439647	-1.40451	0.883498	0.450006	9.09044e-06	0.724096	-8.71637
Sauropodomorphs No Bipeds Foot Mass ~ Total Mass PGLS	-0.908073	0.739527	0.552504	-2.36865	1.07957	0.399483	0.000323437	NA	4.56643
Sauropodomorphs No Bipeds Hindlimb Mass ~ Total Mass OLS	-0.52588	0.943452	-0.040007	-1.01175	1.05766	0.829242	1.98203e-11	0.950771	-30.4997
Sauropodomorphs No Bipeds Hindlimb Mass ~ Total Mass PGLS	-0.559361	0.920804	0.0239069	-1.14263	1.0566	0.785011	3.27532e-10	NA	-26.6436
Ornithischians Head Mass ~ Total Mass OLS	-1.20209	0.843265	-0.444428	-1.95975	1.10197	0.584558	4.67274e-06	0.747109	30.5712
Ornithischians Head Mass ~ Total Mass PGLS	-1.11445	0.85855	-0.362774	-1.86613	0.996097	0.721002	1.04253e-09	NA	11.8235
Ornithischians Neck Mass ~ Total Mass OLS	-1.63783	0.994623	-1.22394	-2.05171	1.13595	0.853301	1.93925e-10	0.933343	10.0129
Ornithischians Neck Mass ~ Total Mass PGLS	-1.59561	0.973925	-1.03725	-2.15397	1.0761	0.871752	2.51145e-12	NA	1.71515
Ornithischians Torso Mass ~ Total Mass OLS	-0.290626	1.024	-0.178118	-0.403134	1.06242	0.985585	6.25536e-19	0.995066	-34.274
Ornithischians Torso Mass ~ Total Mass PGLS	-0.320089	1.03519	-0.145974	-0.494203	1.06705	1.00333	3.24452e-20	NA	-37.9048
Ornithischians Tail Mass ~ Total Mass OLS	-0.598268	0.817101	-0.152872	-1.04366	0.969184	0.665019	8.16869e-09	0.890518	12.5078
Ornithischians Tail Mass ~ Total Mass PGLS	-0.362169	0.737733	0.194515	-0.918853	0.839599	0.635867	1.29413e-10	NA	1.61291
Ornithischians UpperArm Mass ~ Total Mass OLS	-2.16747	1.2123	-1.78255	-2.55239	1.34373	1.08087	4.04406e-12	0.960151	7.546
Ornithischians UpperArm Mass ~ Total Mass PGLS	-2.08829	1.17825	-1.49415	-2.68243	1.28697	1.06953	3.87567e-13	NA	3.82704
Ornithischians Forearm Mass ~ Total Mass OLS	-2.30548	1.13791	-1.99029	-2.62067	1.24553	1.03028	5.5585e-13	0.9694	0.751047
Ornithischians Forearm Mass ~ Total Mass PGLS	-2.12453	1.08642	-1.56947	-2.67959	1.18799	0.984851	4.69233e-13	NA	1.5133
Ornithischians Hand Mass ~ Total Mass OLS	-2.74655	1.25395	-2.32471	-3.16838	1.39798	1.10991	9.31887e-12	0.955472	10.6597
Ornithischians Hand Mass ~ Total Mass PGLS	-2.55878	1.20354	-1.72936	-3.38819	1.35531	1.05176	3.55896e-11	NA	15.1695
Ornithischians Forelimb Mass ~ Total Mass OLS	-1.87592	1.20166	-1.52109	-2.23074	1.32281	1.0805	1.41084e-12	0.965361	4.77821
Ornithischians Forelimb Mass ~ Total Mass PGLS	-1.75436	1.16137	-1.19126	-2.31746	1.26441	1.05833	2.18316e-13	NA	2.00268
Ornithischians Thigh Mass ~ Total Mass OLS	-1.04231	1.0366	-0.754333	-1.33029	1.13493	0.938271	5.80288e-13	0.969224	-2.31895
Ornithischians Thigh Mass ~ Total Mass PGLS	-1.17238	1.06635	-0.772162	-1.57259	1.13958	0.993114	5.03582e-15	NA	-9.6069
Ornithischians Shank Mass ~ Total Mass OLS	-1.25305	0.914034	-0.973609	-1.53249	1.00945	0.818618	2.33743e-12	0.962954	-3.34208
Ornithischians Shank Mass ~ Total Mass PGLS	-1.19918	0.89389	-0.715989	-1.68236	0.982306	0.805473	1.06784e-12	NA	-3.20135
Ornithischians Foot Mass ~ Total Mass OLS	-1.67106	0.831857	-1.34472	-1.99741	0.943289	0.720425	8.41682e-11	0.940339	1.93354
Ornithischians Foot Mass ~ Total Mass PGLS	-1.56067	0.788435	-1.07428	-2.04707	0.877439	0.699432	7.25271e-12	NA	-2.97632
Ornithischians Hindlimb Mass ~ Total Mass OLS	-0.802505	0.999546	-0.527818	-1.07719	1.09334	0.905753	4.95317e-13	0.969866	-3.92539
Ornithischians Hindlimb Mass ~ Total Mass PGLS	-0.882915	1.01616	-0.498568	-1.26726	1.08649	0.94583	5.64732e-15	NA	-10.9824
Ornithischians No Bipeds UpperArm Mass ~ Total Mass OLS	-1.56564	1.03554	-0.936819	-2.19445	1.22805	0.843021	1.33634e-07	0.920615	-0.033468
Ornithischians No Bipeds UpperArm Mass ~ Total Mass PGLS	-1.75094	1.09119	-1.27678	-2.22509	1.19163	0.990751	7.80205e-11	NA	-6.17798
Ornithischians No Bipeds Forearm Mass ~ Total Mass OLS	-1.74307	0.973146	-1.35722	-2.12893	1.09128	0.855015	1.52667e-09	0.964679	-12.7313
Ornithischians No Bipeds Forearm Mass ~ Total Mass PGLS	-1.7741	0.986925	-1.4134	-2.13479	1.06333	0.91052	1.19579e-11	NA	-13.2888
Ornithischians No Bipeds Hand Mass ~ Total Mass OLS	-1.85407	0.993528	-1.41478	-2.29337	1.12802	0.859035	4.86484e-09	0.956421	-9.35877
Ornithischians No Bipeds Hand Mass ~ Total Mass PGLS	-2.05446	1.06365	-1.36001	-2.7489	1.21075	0.916546	6.10244e-09	NA	3.74316
Ornithischians No Bipeds Forelimb Mass ~ Total Mass OLS	-1.24111	1.01562	-0.762225	-1.72	1.16224	0.869012	9.59682e-09	0.950711	-7.11538
Ornithischians No Bipeds Forelimb Mass ~ Total Mass PGLS	-1.39034	1.0633	-1.05088	-1.7298	1.13521	0.991397	2.746e-12	NA	-14.8664
Ornithischians No Bipeds Thigh Mass ~ Total Mass OLS	-1.34656	1.12381	-0.695549	-1.99757	1.32312	0.924498	8.22813e-08	0.927279	0.868284
Ornithischians No Bipeds Thigh Mass ~ Total Mass PGLS	-1.361	1.12451	-0.90969	-1.81231	1.22011	1.02891	3.30159e-11	NA	-7.46189
Ornithischians No Bipeds Shank Mass ~ Total Mass OLS	-1.27354	0.916631	-0.640624	-1.90645	1.1104	0.722861	4.93251e-07	0.899502	0.135359
Ornithischians No Bipeds Shank Mass ~ Total Mass PGLS	-1.13718	0.873036	-0.54535	-1.72901	0.9984	0.747671	9.07628e-09	NA	-0.41412
Ornithischians No Bipeds Foot Mass ~ Total Mass OLS	-1.60421	0.807726	-0.894116	-2.31431	1.02513	0.590327	5.29844e-06	0.845902	3.127
Ornithischians No Bipeds Foot Mass ~ Total Mass PGLS	-1.39567	0.742375	-0.850855	-1.94048	0.857779	0.62697	2.08954e-08	NA	-2.56636
Ornithischians No Bipeds Hindlimb Mass ~ Total Mass OLS	-1.0148	1.05934	-0.389775	-1.63982	1.25069	0.867987	9.94047e-08	0.92475	-0.190985
Ornithischians No Bipeds Hindlimb Mass ~ Total Mass PGLS	-1.00136	1.05268	-0.542722	-1.45999	1.14983	0.955527	8.02903e-11	NA	-7.0432

## Sheet: Pref iso - CoM ~ Segment Mass%
Relative centre of mass ~ segment mass regressions - Preferred isometric model set
CoMGA= centre of Mass/glenoacetabular distance
CoM33= centre of mass/body mass^1/3
AP = anterposterior
DV = dorsoventral
Test	Intercept	Slope	Intercept +95%CI	Intercept -95%CI	Slope +95%CI	Slope -95%CI	slope p-value	Adj. R2	AICc
CoMGAAP ~ Theropod Head Mass % OLS	0.158684	2.5747	0.337043	-0.0196759	5.89286	-0.74345	0.118278	0.105529	-10.83
CoMGAAP ~ Theropod Head Mass % PGLS	0.0902456	2.26089	0.371818	-0.191327	5.21377	-0.69198	0.122817	NA	-9.42922
CoMGAAP ~ Theropod Neck Mass % OLS	0.296673	-0.25907	0.581376	0.0119698	5.0963	-5.61444	0.918835	-0.0706053	-7.95402
CoMGAAP ~ Theropod Neck Mass % PGLS	0.169438	-0.0481319	0.5062	-0.167323	3.35801	-3.45427	0.976249	NA	-6.61177
CoMGAAP ~ Theropod Torso Mass % OLS	-0.163893	0.843379	0.350117	-0.677903	1.80186	-0.115102	0.0800392	0.145864	-11.5682
CoMGAAP ~ Theropod Torso Mass % PGLS	-0.163172	0.634329	0.348608	-0.674951	1.47693	-0.208269	0.128691	NA	-9.34309
CoMGAAP ~ Theropod Tail Mass % OLS	0.495437	-1.5061	0.62068	0.370194	-0.759623	-2.25259	0.000774352	0.562485	-26.1615
CoMGAAP ~ Theropod Tail Mass % PGLS	0.468726	-1.71433	0.698515	0.238937	-0.852192	-2.57646	0.000869987	NA	-22.0205
CoMGAAP ~ Theropod UpperArm Mass % OLS	0.193323	5.40897	0.29125	0.0953962	9.63699	1.18095	0.0158347	0.303258	-14.827
CoMGAAP ~ Theropod UpperArm Mass % PGLS	0.107868	5.29301	0.362042	-0.146306	10.4422	0.14386	0.0447038	NA	-14.827
CoMGAAP ~ Theropod Forearm Mass % OLS	0.202406	7.4469	0.28404	0.120773	12.2278	2.66596	0.00485228	0.403833	-17.3214
CoMGAAP ~ Theropod Forearm Mass % PGLS	0.12351	7.5164	0.352969	-0.105948	13.0791	1.95372	0.0116864	NA	-14.13
CoMGAAP ~ Theropod Hand Mass % OLS	0.159358	13.0124	0.292468	0.0262469	24.7984	1.22643	0.0328188	0.234978	-13.3312
CoMGAAP ~ Theropod Hand Mass % PGLS	0.052714	14.0643	0.328193	-0.222765	28.2971	-0.168403	0.0524142	NA	-11.0631
CoMGAAP ~ Theropod Forelimb Mass % OLS	0.182331	2.72677	0.279008	0.0856538	4.64651	0.807029	0.00871144	0.355689	-16.0788
CoMGAAP ~ Theropod Forelimb Mass % PGLS	0.0959289	2.83357	0.338553	-0.146695	5.15706	0.510074	0.0203485	NA	-12.977
CoMGAAP ~ Theropod Thigh Mass % OLS	0.341142	-0.462051	0.587888	0.0943954	1.39987	-2.32398	0.602901	-0.0501786	-8.26225
CoMGAAP ~ Theropod Thigh Mass % PGLS	0.249951	-0.645	0.623361	-0.123458	1.25644	-2.54644	0.478882	NA	-7.20451
CoMGAAP ~ Theropod Shank Mass % OLS	0.296081	-0.283944	0.524053	0.0681093	4.50351	-5.0714	0.900585	-0.0701916	-7.96021
CoMGAAP ~ Theropod Shank Mass % PGLS	0.191646	-0.571415	0.542154	-0.158861	4.09649	-5.23932	0.796721	NA	-6.68931
CoMGAAP ~ Theropod Foot Mass % OLS	0.257376	1.45715	0.464319	0.050433	11.9992	-9.08494	0.771233	-0.0647445	-8.04185
CoMGAAP ~ Theropod Foot Mass % PGLS	0.195193	-1.46438	0.558384	-0.167998	10.1044	-13.0332	0.789978	NA	-6.69474
CoMGAAP ~ Theropod Hindlimb Mass % OLS	0.322285	-0.207424	0.571869	0.0727013	1.05022	-1.46506	0.728803	-0.0619369	-8.0841
CoMGAAP ~ Theropod Hindlimb Mass % PGLS	0.236989	-0.366351	0.615125	-0.141146	0.941232	-1.67393	0.557502	NA	-7.01817
CoMGAAP ~ Sauropodomorph Head Mass % OLS	0.632246	-30.7737	0.880698	0.383793	14.3439	-75.8913	0.168293	0.056153	2.96843
CoMGAAP ~ Sauropodomorph Head Mass % PGLS	0.55191	-13.7631	1.27667	-0.172852	20.5404	-48.0666	0.409038	NA	11.3884
CoMGAAP ~ Sauropodomorph Neck Mass % OLS	0.116084	2.74349	0.23908	-0.00691088	3.55942	1.92755	1.8005e-06	0.732641	-20.9977
CoMGAAP ~ Sauropodomorph Neck Mass % PGLS	0.108159	2.6858	0.483553	-0.267234	3.4474	1.9242	9.65714e-07	NA	-15.3472
CoMGAAP ~ Sauropodomorph Torso Mass % OLS	0.64238	-0.303236	1.84074	-0.555982	1.92643	-2.53291	0.777629	-0.0537203	5.06067
CoMGAAP ~ Sauropodomorph Torso Mass % PGLS	0.925096	-0.719761	2.208	-0.357806	1.17051	-2.61003	0.432858	NA	11.4649
CoMGAAP ~ Sauropodomorph Tail Mass % OLS	0.867497	-2.83774	1.09765	0.637349	-1.27121	-4.40426	0.00136439	0.430505	-6.63066
CoMGAAP ~ Sauropodomorph Tail Mass % PGLS	0.94986	-2.91606	1.56979	0.329933	-1.14519	-4.68693	0.00290191	NA	1.97945
CoMGAAP ~ Sauropodomorph UpperArm Mass % OLS	0.428994	1.73564	0.820136	0.0378508	14.4077	-10.9364	0.776096	-0.0536479	5.05937
CoMGAAP ~ Sauropodomorph UpperArm Mass % PGLS	0.487267	2.03674	1.23946	-0.264922	12.3621	-8.28862	0.682489	NA	5.05937
CoMGAAP ~ Sauropodomorph Forearm Mass % OLS	0.434421	2.58602	0.685526	0.183317	15.1921	-10.02	0.670594	-0.0472834	4.94425
CoMGAAP ~ Sauropodomorph Forearm Mass % PGLS	0.520857	2.06579	1.25108	-0.209368	10.6145	-6.48295	0.616722	NA	11.8845
CoMGAAP ~ Sauropodomorph Hand Mass % OLS	0.546421	-5.8823	0.761165	0.331676	10.2675	-22.0321	0.452755	-0.0232774	4.50366
CoMGAAP ~ Sauropodomorph Hand Mass % PGLS	0.578778	-11.4949	1.26699	-0.109437	3.37432	-26.3641	0.12127	NA	9.41052
CoMGAAP ~ Sauropodomorph Forelimb Mass % OLS	0.471099	0.155149	0.814975	0.127222	5.69449	-5.38419	0.953567	-0.0586061	5.14857
CoMGAAP ~ Sauropodomorph Forelimb Mass % PGLS	0.520566	0.0360741	1.2629	-0.221772	4.51679	-4.44464	0.986645	NA	12.1725
CoMGAAP ~ Sauropodomorph Thigh Mass % OLS	1.12352	-6.95053	1.50436	0.742685	-2.94449	-10.9566	0.00193682	0.407888	-5.89067
CoMGAAP ~ Sauropodomorph Thigh Mass % PGLS	1.07065	-6.79707	1.69181	0.449488	-3.0224	-10.5717	0.00143346	NA	0.494232
CoMGAAP ~ Sauropodomorph Shank Mass % OLS	0.964569	-16.2712	1.32909	0.600052	-4.4494	-28.093	0.00988069	0.292247	-2.50108
CoMGAAP ~ Sauropodomorph Shank Mass % PGLS	0.866104	-14.9812	1.56149	0.170713	-2.23611	-27.7262	0.0239064	NA	6.30575
CoMGAAP ~ Sauropodomorph Foot Mass % OLS	0.648605	-16.6046	0.898296	0.398914	5.56862	-38.7779	0.132543	0.0767458	2.5493
CoMGAAP ~ Sauropodomorph Foot Mass % PGLS	0.610544	-8.69524	1.37373	-0.152646	15.0698	-32.4602	0.450743	NA	11.5182
CoMGAAP ~ Sauropodomorph Hindlimb Mass % OLS	1.18322	-5.30697	1.56272	0.803713	-2.5121	-8.10185	0.000914901	0.45536	-7.47853
CoMGAAP ~ Sauropodomorph Hindlimb Mass % PGLS	1.10724	-5.13561	1.73952	0.474956	-2.27691	-7.99431	0.00146145	NA	0.535136
CoMGAAP ~ Sauropodomorphs No Bipeds UpperArm Mass % OLS	0.508404	-0.0208154	0.920869	0.0959394	13.0602	-13.1018	0.997339	-0.0666658	5.24981
CoMGAAP ~ Sauropodomorphs No Bipeds UpperArm Mass % PGLS	0.58261	2.08426	1.48473	-0.319511	13.1134	-8.94491	0.692782	NA	11.437
CoMGAAP ~ Sauropodomorphs No Bipeds Forearm Mass % OLS	0.515245	-0.398545	0.796916	0.233574	13.1168	-13.9139	0.950714	-0.0663858	5.24535
CoMGAAP ~ Sauropodomorphs No Bipeds Forearm Mass % PGLS	0.614503	2.04677	1.49739	-0.268384	11.1707	-7.07713	0.639438	NA	11.3627
CoMGAAP ~ Sauropodomorphs No Bipeds Hand Mass % OLS	0.638073	-10.8069	0.867813	0.408333	5.63966	-27.2535	0.181692	0.0566909	3.16053
CoMGAAP ~ Sauropodomorphs No Bipeds Hand Mass % PGLS	0.748681	-12.9259	1.57761	-0.0802499	3.03703	-28.8887	0.104893	NA	8.54041
CoMGAAP ~ Sauropodomorphs No Bipeds Forelimb Mass % OLS	0.588512	-1.32611	0.967478	0.209546	4.56481	-7.21703	0.638282	-0.0505429	4.99089
CoMGAAP ~ Sauropodomorphs No Bipeds Forelimb Mass % PGLS	0.616571	-0.0264588	1.51541	-0.282272	4.76375	-4.81667	0.990762	NA	11.6197
CoMGAAP ~ Sauropodomorphs No Bipeds Thigh Mass % OLS	1.09417	-6.45103	1.49161	0.696734	-2.20454	-10.6975	0.00551752	0.372168	-3.76053
CoMGAAP ~ Sauropodomorphs No Bipeds Thigh Mass % PGLS	1.08508	-6.76579	1.80292	0.367248	-2.66007	-10.8715	0.00314253	NA	1.41664
CoMGAAP ~ Sauropodomorphs No Bipeds Shank Mass % OLS	0.926371	-14.5425	1.32506	0.527686	-1.1885	-27.8965	0.0347718	0.215214	0.0328173
CoMGAAP ~ Sauropodomorphs No Bipeds Shank Mass % PGLS	0.874851	-14.8953	1.68069	0.0690082	-0.867507	-28.9231	0.0388838	NA	6.62559
CoMGAAP ~ Sauropodomorphs No Bipeds Foot Mass % OLS	0.674872	-16.4943	0.926728	0.423017	5.66591	-38.6545	0.133482	0.0865977	2.61283
CoMGAAP ~ Sauropodomorphs No Bipeds Foot Mass % PGLS	0.71369	-8.95181	1.63	-0.202618	16.4389	-34.3425	0.463998	NA	10.9916
CoMGAAP ~ Sauropodomorphs No Bipeds Hindlimb Mass % OLS	1.14973	-4.94519	1.55222	0.747252	-1.92617	-7.96421	0.00328131	0.411537	-4.86143
CoMGAAP ~ Sauropodomorphs No Bipeds Hindlimb Mass % PGLS	1.11598	-5.12062	1.84264	0.389325	-2.004	-8.23724	0.00321047	NA	1.46217
CoMGAAP ~ Ornithischians Head Mass % OLS	0.212362	2.06865	0.309017	0.115708	3.13787	0.999432	0.000901733	0.500087	-11.5083
CoMGAAP ~ Ornithischians Head Mass % PGLS	0.361767	0.801068	0.674422	0.0491125	2.20618	-0.604045	0.243087	NA	-12.4446
CoMGAAP ~ Ornithischians Neck Mass % OLS	0.0552576	5.79591	0.234899	-0.124384	9.19323	2.39859	0.00243731	0.433081	-9.37
CoMGAAP ~ Ornithischians Neck Mass % PGLS	0.266928	3.04786	0.566523	-0.032668	5.82114	0.274585	0.0333617	NA	-16.1482
CoMGAAP ~ Ornithischians Torso Mass % OLS	0.428665	-0.175497	1.05121	-0.193877	0.908405	-1.2594	0.734805	-0.0582641	1.24086
CoMGAAP ~ Ornithischians Torso Mass % PGLS	0.127911	0.486815	0.695764	-0.439943	1.30719	-0.333556	0.225234	NA	-12.5712
CoMGAAP ~ Ornithischians Tail Mass % OLS	0.757159	-3.10665	0.851919	0.6624	-2.47639	-3.73691	2.59925e-08	0.87239	-34.721
CoMGAAP ~ Ornithischians Tail Mass % PGLS	0.647487	-2.11847	0.8298	0.465174	-1.39852	-2.83842	1.49633e-05	NA	-32.7298
CoMGAAP ~ Ornithischians UpperArm Mass % OLS	-0.0231457	15.3704	0.1048	-0.151091	20.3827	10.358	9.42147e-06	0.722802	-21.5333
CoMGAAP ~ Ornithischians UpperArm Mass % PGLS	0.199197	8.83361	0.463234	-0.0648403	14.1232	3.54398	0.00285313	NA	-21.5333
CoMGAAP ~ Ornithischians Forearm Mass % OLS	-0.0903442	33.6154	0.0925836	-0.273272	47.294	19.9368	0.000100196	0.622973	-16.3043
CoMGAAP ~ Ornithischians Forearm Mass % PGLS	0.125106	20.6868	0.399833	-0.149621	32.1995	9.17401	0.00163986	NA	-22.4429
CoMGAAP ~ Ornithischians Hand Mass % OLS	0.0470291	38.5506	0.262736	-0.168678	65.5226	11.5786	0.00816249	0.341043	-6.8125
CoMGAAP ~ Ornithischians Hand Mass % PGLS	0.275344	16.0002	0.59996	-0.0492709	34.4014	-2.40109	0.0836092	NA	-14.3537
CoMGAAP ~ Ornithischians Forelimb Mass % OLS	-0.0753535	9.46821	0.0710302	-0.221737	12.6219	6.31454	1.19583e-05	0.71403	-21.0036
CoMGAAP ~ Ornithischians Forelimb Mass % PGLS	0.105557	6.55976	0.357223	-0.146109	9.67492	3.44459	0.000433288	NA	-25.3227
CoMGAAP ~ Ornithischians Thigh Mass % OLS	0.483554	-1.46621	0.818101	0.149008	1.55155	-4.48397	0.316803	0.00450702	0.201362
CoMGAAP ~ Ornithischians Thigh Mass % PGLS	0.541137	-1.27154	0.905869	0.176404	0.861084	-3.40417	0.223141	NA	-12.5868
CoMGAAP ~ Ornithischians Shank Mass % OLS	0.551985	-6.2911	0.828655	0.275314	1.00731	-13.5895	0.0860613	0.129279	-2.07521
CoMGAAP ~ Ornithischians Shank Mass % PGLS	0.541763	-4.0172	0.857661	0.225866	0.537165	-8.57157	0.0796648	NA	-14.4455
CoMGAAP ~ Ornithischians Foot Mass % OLS	0.472422	-14.5749	0.670351	0.274493	2.83768	-31.9875	0.0946462	0.120057	-1.89611
CoMGAAP ~ Ornithischians Foot Mass % PGLS	0.481723	-8.86514	0.777348	0.186098	1.82214	-19.5524	0.0973816	NA	-14.0665
CoMGAAP ~ Ornithischians Hindlimb Mass % OLS	0.552286	-1.48273	0.887684	0.216888	0.641574	-3.60703	0.157544	0.0704864	-0.96444
CoMGAAP ~ Ornithischians Hindlimb Mass % PGLS	0.630223	-1.55652	0.983491	0.276955	0.0417237	-3.15476	0.0555216	NA	-15.1413
CoMGAAP ~ Ornithischians No Bipeds UpperArm Mass % OLS	-0.0678957	17.1509	0.0955398	-0.231331	22.9429	11.3588	4.32364e-05	0.775602	-18.5777
CoMGAAP ~ Ornithischians No Bipeds UpperArm Mass % PGLS	0.24458	6.22128	0.547508	-0.0583475	13.2433	-0.800727	0.077117	NA	-14.9119
CoMGAAP ~ Ornithischians No Bipeds Forearm Mass % OLS	-0.323591	50.0961	-0.0745825	-0.572599	67.2019	32.9902	4.76968e-05	0.771638	-18.3501
CoMGAAP ~ Ornithischians No Bipeds Forearm Mass % PGLS	0.168705	16.5206	0.524406	-0.186997	34.7978	-1.75664	0.072095	NA	-15.0476
CoMGAAP ~ Ornithischians No Bipeds Hand Mass % OLS	0.0511969	38.6933	0.511242	-0.408848	90.2212	-12.8346	0.126606	0.126105	-0.903675
CoMGAAP ~ Ornithischians No Bipeds Hand Mass % PGLS	0.409845	-0.655185	0.765289	0.0544017	23.2482	-24.5585	0.952976	NA	-11.0565
CoMGAAP ~ Ornithischians No Bipeds Forelimb Mass % OLS	-0.241245	12.7248	-0.0637249	-0.418766	16.1943	9.25538	5.99449e-06	0.842448	-23.1754
CoMGAAP ~ Ornithischians No Bipeds Forelimb Mass % PGLS	0.10971	6.02097	0.464613	-0.245192	11.5631	0.478803	0.0357895	NA	-16.4935
CoMGAAP ~ Ornithischians No Bipeds Thigh Mass % OLS	0.497144	-1.07627	0.866418	0.12787	2.31342	-4.46595	0.499162	-0.044534	1.41508
CoMGAAP ~ Ornithischians No Bipeds Thigh Mass % PGLS	0.497276	-0.911262	0.840463	0.154089	1.14162	-2.96414	0.349565	NA	-12.134
CoMGAAP ~ Ornithischians No Bipeds Shank Mass % OLS	0.496016	-3.52303	0.88086	0.111171	8.21276	-15.2588	0.522385	-0.0492667	1.47385
CoMGAAP ~ Ornithischians No Bipeds Shank Mass % PGLS	0.455247	-1.63677	0.786582	0.123911	4.12155	-7.39508	0.544328	NA	-11.5067
CoMGAAP ~ Ornithischians No Bipeds Foot Mass % OLS	0.423693	-4.6842	0.68807	0.159317	24.6965	-34.0649	0.732288	-0.0788326	1.83509
CoMGAAP ~ Ornithischians No Bipeds Foot Mass % PGLS	0.425394	-2.61704	0.727152	0.123635	10.9639	-16.198	0.679648	NA	-11.263
CoMGAAP ~ Ornithischians No Bipeds Hindlimb Mass % OLS	0.519337	-0.936414	0.924973	0.113701	1.79115	-3.66398	0.465744	-0.0370774	1.32194
CoMGAAP ~ Ornithischians No Bipeds Hindlimb Mass % PGLS	0.560966	-1.10606	0.941084	0.180849	0.81895	-3.03107	0.232142	NA	-12.8169
CoM33AP ~ Theropod Head Mass % OLS	0.0145538	0.474224	0.041375	-0.0122675	0.973199	-0.0247518	0.060862	0.173784	-71.4574
CoM33AP ~ Theropod Head Mass % PGLS	0.00156368	0.441276	0.0448794	-0.041752	0.89553	-0.0129794	0.0560149	NA	-69.3292
CoM33AP ~ Theropod Neck Mass % OLS	0.0416873	-0.0815461	0.0861814	-0.00280674	0.755403	-0.918496	0.83748	-0.0680969	-67.3489
CoM33AP ~ Theropod Neck Mass % PGLS	0.017828	-0.0250612	0.0721078	-0.0364518	0.523947	-0.574069	0.923395	NA	-65.0189
CoM33AP ~ Theropod Torso Mass % OLS	-0.0206884	0.109774	0.0628278	-0.104205	0.265508	-0.04596	0.152821	0.0789407	-69.7187
CoM33AP ~ Theropod Torso Mass % PGLS	-0.0244825	0.0788155	0.0610961	-0.110061	0.219713	-0.0620817	0.250144	NA	-66.5738
CoM33AP ~ Theropod Tail Mass % OLS	0.0660514	-0.203996	0.0907073	0.0413956	-0.0570408	-0.350951	0.0102602	0.363449	-74.9188
CoM33AP ~ Theropod Tail Mass % PGLS	0.0605701	-0.249208	0.106557	0.0145827	-0.0766699	-0.421747	0.00812213	NA	-70.2843
CoM33AP ~ Theropod UpperArm Mass % OLS	0.0224626	0.904577	0.0371863	0.00773881	1.54028	0.268874	0.00861667	0.356618	-75.4593
CoM33AP ~ Theropod UpperArm Mass % PGLS	0.00639218	0.908661	0.0464106	-0.0336263	1.71937	0.0979511	0.0306378	NA	-75.4593
CoM33AP ~ Theropod Forearm Mass % OLS	0.0241628	1.22876	0.0363514	0.0119741	1.94261	0.514923	0.00241573	0.457115	-78.1767
CoM33AP ~ Theropod Forearm Mass % PGLS	0.00928057	1.25522	0.0454597	-0.0268985	2.13229	0.378137	0.00832186	NA	-73.2416
CoM33AP ~ Theropod Hand Mass % OLS	0.016462	2.20972	0.0365334	-0.00360939	3.98689	0.432542	0.0184147	0.289498	-73.8715
CoM33AP ~ Theropod Hand Mass % PGLS	-0.00398752	2.52663	0.038673	-0.046648	4.7307	0.32256	0.0275797	NA	-70.7507
CoM33AP ~ Theropod Forelimb Mass % OLS	0.0206771	0.454592	0.0351095	0.00624473	0.74118	0.168005	0.00429479	0.413475	-76.9396
CoM33AP ~ Theropod Forelimb Mass % PGLS	0.00440103	0.484109	0.0423274	-0.0335253	0.847312	0.120906	0.0126297	NA	-72.3647
CoM33AP ~ Theropod Thigh Mass % OLS	0.0501834	-0.101328	0.0884121	0.0119546	0.187143	-0.389799	0.463707	-0.0296843	-67.935
CoM33AP ~ Theropod Thigh Mass % PGLS	0.0310331	-0.112666	0.0910405	-0.0289744	0.192898	-0.418229	0.442245	NA	-65.7072
CoM33AP ~ Theropod Shank Mass % OLS	0.0407767	-0.0730043	0.0764114	0.00514195	0.675332	-0.821341	0.837278	-0.0680885	-67.3491
CoM33AP ~ Theropod Shank Mass % PGLS	0.0203397	-0.0880327	0.0768648	-0.0361854	0.664743	-0.840808	0.805597	NA	-65.0797
CoM33AP ~ Theropod Foot Mass % OLS	0.0367985	0.0416818	0.0692761	0.00432094	1.69615	-1.61279	0.957671	-0.0712052	-67.3024
CoM33AP ~ Theropod Foot Mass % PGLS	0.0250475	-0.441432	0.0832195	-0.0331244	1.41153	-2.29439	0.617346	NA	-65.3036
CoM33AP ~ Theropod Hindlimb Mass % OLS	0.0469288	-0.0501996	0.0857363	0.00812123	0.145349	-0.245749	0.590593	-0.0487201	-67.6419
CoM33AP ~ Theropod Hindlimb Mass % PGLS	0.0290512	-0.0654689	0.0898387	-0.0317363	0.144733	-0.275671	0.514989	NA	-65.51
CoM33AP ~ Sauropodomorph Head Mass % OLS	0.0680984	-3.11744	0.0951657	0.0410311	1.79783	-8.03272	0.198481	0.0420727	-81.2747
CoM33AP ~ Sauropodomorph Head Mass % PGLS	0.0651106	-1.70628	0.138929	-0.0087078	1.7876	-5.20015	0.317281	NA	-75.4125
CoM33AP ~ Sauropodomorph Neck Mass % OLS	0.0169768	0.26913	0.033398	0.000555513	0.378066	0.160194	7.04405e-05	0.592471	-97.5133
CoM33AP ~ Sauropodomorph Neck Mass % PGLS	0.0227424	0.250774	0.071146	-0.0256612	0.348975	0.152573	4.90873e-05	NA	-93.1864
CoM33AP ~ Sauropodomorph Torso Mass % OLS	0.0270666	0.0479033	0.156301	-0.102168	0.288357	-0.19255	0.679517	-0.0479331	-79.5685
CoM33AP ~ Sauropodomorph Torso Mass % PGLS	0.0638334	-0.00447546	0.198238	-0.0705711	0.193561	-0.202511	0.962527	NA	-74.2641
CoM33AP ~ Sauropodomorph Tail Mass % OLS	0.097966	-0.331692	0.120984	0.0749476	-0.175015	-0.488369	0.000339165	0.512858	-94.1229
CoM33AP ~ Sauropodomorph Tail Mass % PGLS	0.109864	-0.330337	0.168589	0.0511397	-0.162585	-0.498089	0.000663508	NA	-87.5768
CoM33AP ~ Sauropodomorph UpperArm Mass % OLS	0.0504006	0.0777304	0.0927847	0.00801642	1.45087	-1.29541	0.906333	-0.0579359	-79.388
CoM33AP ~ Sauropodomorph UpperArm Mass % PGLS	0.061063	0.0155346	0.138808	-0.0166824	1.08275	-1.05168	0.975858	NA	-79.388
CoM33AP ~ Sauropodomorph Forearm Mass % OLS	0.0515246	0.0660108	0.0788199	0.0242292	1.4363	-1.30428	0.920235	-0.0581805	-79.3836
CoM33AP ~ Sauropodomorph Forearm Mass % PGLS	0.061323	0.000174006	0.136991	-0.0143447	0.886015	-0.885667	0.999674	NA	-74.2616
CoM33AP ~ Sauropodomorph Hand Mass % OLS	0.0602124	-0.667644	0.0833938	0.0370309	1.07571	-2.411	0.430261	-0.019666	-80.088
CoM33AP ~ Sauropodomorph Hand Mass % PGLS	0.0673232	-1.2012	0.137918	-0.00327184	0.324042	-2.72644	0.114925	NA	-77.1209
CoM33AP ~ Sauropodomorph Forelimb Mass % OLS	0.0555282	-0.0485321	0.0926869	0.0183696	0.550039	-0.647103	0.866193	-0.0570041	-79.4047
CoM33AP ~ Sauropodomorph Forelimb Mass % PGLS	0.0633311	-0.0913759	0.139279	-0.0126168	0.367042	-0.549794	0.679354	NA	-74.4582
CoM33AP ~ Sauropodomorph Thigh Mass % OLS	0.117579	-0.701006	0.160823	0.0743341	-0.246111	-1.1559	0.00469885	0.347136	-88.5594
CoM33AP ~ Sauropodomorph Thigh Mass % PGLS	0.111984	-0.626901	0.180966	0.0430028	-0.207712	-1.04609	0.00577747	NA	-83.0202
CoM33AP ~ Sauropodomorph Shank Mass % OLS	0.105608	-1.77746	0.144827	0.0663901	-0.505556	-3.04937	0.00898951	0.299425	-87.2193
CoM33AP ~ Sauropodomorph Shank Mass % PGLS	0.0967576	-1.53984	0.168284	0.0252307	-0.228904	-2.85078	0.023993	NA	-80.1215
CoM33AP ~ Sauropodomorph Foot Mass % OLS	0.070375	-1.74314	0.0974906	0.0432595	0.66479	-4.15108	0.14507	0.068937	-81.8152
CoM33AP ~ Sauropodomorph Foot Mass % PGLS	0.0737267	-1.20932	0.151064	-0.00361034	1.19888	-3.61752	0.304204	NA	-75.4764
CoM33AP ~ Sauropodomorph Hindlimb Mass % OLS	0.125156	-0.546994	0.167933	0.08238	-0.231965	-0.862023	0.00192516	0.408284	-90.4279
CoM33AP ~ Sauropodomorph Hindlimb Mass % PGLS	0.117787	-0.494947	0.186073	0.049501	-0.186208	-0.803687	0.00354089	NA	-84.0386
CoM33AP ~ Sauropodomorphs No Bipeds UpperArm Mass % OLS	0.0574263	-0.0774631	0.103137	0.011716	1.3722	-1.52713	0.910832	-0.065745	-69.5443
CoM33AP ~ Sauropodomorphs No Bipeds UpperArm Mass % PGLS	0.0699877	0.0198744	0.163365	-0.0233899	1.16149	-1.12174	0.970889	NA	-65.6783
CoM33AP ~ Sauropodomorphs No Bipeds Forearm Mass % OLS	0.0590943	-0.213428	0.0902312	0.0279574	1.28061	-1.70747	0.764943	-0.0601144	-69.6344
CoM33AP ~ Sauropodomorphs No Bipeds Forearm Mass % PGLS	0.0703058	-0.00165074	0.161897	-0.0212849	0.944862	-0.948164	0.997083	NA	-65.6768
CoM33AP ~ Sauropodomorphs No Bipeds Hand Mass % OLS	0.0685328	-1.11451	0.0942276	0.0428381	0.72492	-2.95394	0.216096	0.0400671	-71.3219
CoM33AP ~ Sauropodomorphs No Bipeds Hand Mass % PGLS	0.0841003	-1.34255	0.169296	-0.00109496	0.298074	-2.98317	0.101574	NA	-68.8161
CoM33AP ~ Sauropodomorphs No Bipeds Forelimb Mass % OLS	0.066389	-0.185502	0.108214	0.0245643	0.464651	-0.835656	0.552188	-0.0409996	-69.9437
CoM33AP ~ Sauropodomorphs No Bipeds Forelimb Mass % PGLS	0.0729295	-0.0976063	0.164923	-0.0190638	0.392654	-0.587866	0.677332	NA	-65.8796
CoM33AP ~ Sauropodomorphs No Bipeds Thigh Mass % OLS	0.115388	-0.663286	0.161557	0.0692186	-0.169984	-1.15659	0.0117809	0.310745	-76.9532
CoM33AP ~ Sauropodomorphs No Bipeds Thigh Mass % PGLS	0.11355	-0.62355	0.193268	0.033831	-0.167594	-1.07951	0.0106674	NA	-73.3065
CoM33AP ~ Sauropodomorphs No Bipeds Shank Mass % OLS	0.103462	-1.6803	0.146975	0.0599481	-0.222813	-3.13779	0.0266565	0.239482	-75.2806
CoM33AP ~ Sauropodomorphs No Bipeds Shank Mass % PGLS	0.0970327	-1.5372	0.179934	0.0141311	-0.0940775	-2.98032	0.0383532	NA	-70.6984
CoM33AP ~ Sauropodomorphs No Bipeds Foot Mass % OLS	0.0726959	-1.73737	0.100846	0.0445454	0.73953	-4.21428	0.155638	0.0716679	-71.891
CoM33AP ~ Sauropodomorphs No Bipeds Foot Mass % PGLS	0.0838154	-1.23626	0.176727	-0.00909622	1.3383	-3.81081	0.322303	NA	-66.8243
CoM33AP ~ Sauropodomorphs No Bipeds Hindlimb Mass % OLS	0.122893	-0.522266	0.169165	0.0766209	-0.175179	-0.869353	0.00587637	0.367245	-78.4072
CoM33AP ~ Sauropodomorphs No Bipeds Hindlimb Mass % PGLS	0.118531	-0.493777	0.197013	0.0400495	-0.15717	-0.830384	0.00692903	NA	-74.2079
CoM33AP ~ Ornithischian Head Mass % OLS	0.0265207	0.118685	0.0357462	0.0172951	0.220741	0.0166291	0.0255544	0.243291	-91.3798
CoM33AP ~ Ornithischian Head Mass % PGLS	0.0408727	0.0307741	0.0722364	0.00950911	0.171726	-0.110178	0.648359	NA	-90.6259
CoM33AP ~ Ornithischian Neck Mass % OLS	0.0160576	0.363169	0.0319874	0.000127755	0.664429	0.0619087	0.0213572	0.259332	-91.7441
CoM33AP ~ Ornithischian Neck Mass % PGLS	0.0308969	0.247416	0.0612764	0.000517329	0.528632	-0.0337992	0.0803584	NA	-93.9628
CoM33AP ~ Ornithischian Torso Mass % OLS	0.019694	0.0239559	0.0675877	-0.0281998	0.107343	-0.0594315	0.549489	-0.0406538	-85.9632
CoM33AP ~ Ornithischian Torso Mass % PGLS	-0.00293001	0.07774	0.0464593	-0.0523193	0.149092	0.00638783	0.0346963	NA	-95.6036
CoM33AP ~ Ornithischian Tail Mass % OLS	0.0670148	-0.245333	0.0733133	0.0607163	-0.203441	-0.287226	2.51788e-09	0.906328	-126.896
CoM33AP ~ Ornithischian Tail Mass % PGLS	0.0662892	-0.212977	0.0817156	0.0508628	-0.152058	-0.273895	2.04105e-06	NA	-116.698
CoM33AP ~ Ornithischian UpperArm Mass % OLS	0.00632869	1.17305	0.0167008	-0.00404347	1.57939	0.766717	1.84724e-05	0.697331	-106.958
CoM33AP ~ Ornithischian UpperArm Mass % PGLS	0.0210328	0.895782	0.0453144	-0.00324882	1.38223	0.409333	0.00135059	NA	-106.958
CoM33AP ~ Ornithischian Forearm Mass % OLS	-0.000245268	2.68124	0.0131859	-0.0136764	3.68557	1.67691	4.28425e-05	0.662302	-105.096
CoM33AP ~ Ornithischian Forearm Mass % PGLS	0.0139614	2.06624	0.039476	-0.0115532	3.13546	0.997018	0.000910573	NA	-103.245
CoM33AP ~ Ornithischian Hand Mass % OLS	0.00944434	3.24791	0.0252233	-0.00633465	5.22092	1.27491	0.00316621	0.414161	-95.7307
CoM33AP ~ Ornithischian Hand Mass % PGLS	0.0311288	1.35055	0.0632475	-0.000989897	3.17124	-0.470143	0.134717	NA	-93.0026
CoM33AP ~ Ornithischian Forelimb Mass % OLS	0.00158562	0.740348	0.0126938	-0.00952258	0.979662	0.501035	8.52519e-06	0.726402	-108.674
CoM33AP ~ Ornithischian Forelimb Mass % PGLS	0.0123671	0.647606	0.0358204	-0.0110862	0.937914	0.357297	0.000255632	NA	-106.008
CoM33AP ~ Ornithischian Thigh Mass % OLS	0.0513436	-0.172256	0.0760689	0.0266182	0.0507778	-0.395291	0.120511	0.096552	-88.3668
CoM33AP ~ Ornithischian Thigh Mass % PGLS	0.057741	-0.149443	0.0919689	0.023513	0.0506913	-0.349577	0.132329	NA	-93.035
CoM33AP ~ Ornithischian Shank Mass % OLS	0.0564411	-0.655939	0.075861	0.0370212	-0.143653	-1.16822	0.0155237	0.287249	-92.3972
CoM33AP ~ Ornithischian Shank Mass % PGLS	0.0588838	-0.506025	0.0866833	0.0310844	-0.105234	-0.906816	0.0167553	NA	-97.0791
CoM33AP ~ Ornithischian Foot Mass % OLS	0.0475611	-1.46007	0.0617879	0.0333344	-0.208484	-2.71165	0.0251672	0.244666	-91.4108
CoM33AP ~ Ornithischian Foot Mass % PGLS	0.0509837	-1.07189	0.0777265	0.0242408	-0.105092	-2.03868	0.0320484	NA	-95.7625
CoM33AP ~ Ornithischian Hindlimb Mass % OLS	0.0578924	-0.164043	0.0818464	0.0339383	-0.0123259	-0.31576	0.0359026	0.212259	-90.6966
CoM33AP ~ Ornithischian Hindlimb Mass % PGLS	0.068911	-0.187998	0.100055	0.0377666	-0.0470951	-0.3289	0.0123185	NA	-97.7134
CoM33AP ~ Ornithischians No Bipeds UpperArm Mass % OLS	0.00738105	1.15706	0.0195029	-0.00474076	1.58664	0.727471	9.8994e-05	0.739941	-86.2144
CoM33AP ~ Ornithischians No Bipeds UpperArm Mass % PGLS	0.022893	0.665886	0.0483404	-0.00255439	1.25577	0.0760029	0.0303266	NA	-79.3108
CoM33AP ~ Ornithischians No Bipeds Forearm Mass % OLS	-0.00907675	3.32376	0.0102892	-0.0284427	4.65411	1.9934	0.00018654	0.709007	-84.7533
CoM33AP ~ Ornithischians No Bipeds Forearm Mass % PGLS	0.0168017	1.62569	0.0479099	-0.0143064	3.22414	0.0272427	0.0468244	NA	-78.3998
CoM33AP ~ Ornithischians No Bipeds Hand Mass % OLS	0.013765	2.80089	0.0450488	-0.0175187	6.30486	-0.70309	0.106264	0.148652	-70.7975
CoM33AP ~ Ornithischians No Bipeds Hand Mass % PGLS	0.0439676	-0.445767	0.0758319	0.0121034	1.69708	-2.58862	0.655964	NA	-73.7654
CoM33AP ~ Ornithischians No Bipeds Forelimb Mass % OLS	-0.00438561	0.859919	0.00914832	-0.0179195	1.12442	0.595413	1.85556e-05	0.807077	-90.0964
CoM33AP ~ Ornithischians No Bipeds Forelimb Mass % PGLS	0.0106726	0.599116	0.040987	-0.0196418	1.07251	0.125725	0.0177276	NA	-80.4592
CoM33AP ~ Ornithischians No Bipeds Thigh Mass % OLS	0.0528177	-0.143734	0.0766511	0.0289843	0.0750404	-0.362508	0.17605	0.0833419	-69.8367
CoM33AP ~ Ornithischians No Bipeds Thigh Mass % PGLS	0.0510632	-0.108502	0.0811134	0.021013	0.0712523	-0.288257	0.210901	NA	-75.4546
CoM33AP ~ Ornithischians No Bipeds Shank Mass % OLS	0.0541775	-0.519053	0.0787401	0.0296149	0.22998	-1.26809	0.155431	0.0995214	-70.0682
CoM33AP ~ Ornithischians No Bipeds Shank Mass % PGLS	0.0503121	-0.330572	0.0780867	0.0225374	0.152126	-0.813271	0.159896	NA	-75.9609
CoM33AP ~ Ornithischians No Bipeds Foot Mass % OLS	0.0446738	-0.834879	0.0622985	0.0270492	1.12378	-2.79354	0.368301	-0.0100875	-68.5749
CoM33AP ~ Ornithischians No Bipeds Foot Mass % PGLS	0.0443657	-0.538669	0.0707208	0.0180106	0.647472	-1.72481	0.339011	NA	-74.6501
CoM33AP ~ Ornithischians No Bipeds Hindlimb Mass % OLS	0.0564246	-0.129587	0.082076	0.0307731	0.0428976	-0.302072	0.126435	0.126279	-70.4603
CoM33AP ~ Ornithischians No Bipeds Hindlimb Mass % PGLS	0.0617576	-0.153609	0.0925753	0.0309399	0.002459	-0.309678	0.0531178	NA	-78.139
CoMGADV ~ Theropod Head Mass % OLS	0.590633	10.2653	1.71445	-0.533179	31.1724	-10.6418	0.31014	0.00721316	48.0718
CoMGADV ~ Theropod Head Mass % PGLS	0.240246	13.492	1.70504	-1.22455	28.8535	-1.86938	0.0805334	NA	43.3414
CoMGADV ~ Theropod Neck Mass % OLS	1.74168	-12.8658	3.39933	0.0840377	18.3151	-44.0467	0.391116	-0.0146664	48.4206
CoMGADV ~ Theropod Neck Mass % PGLS	0.66248	0.689601	2.45815	-1.13319	18.8517	-17.4725	0.936248	NA	46.9485
CoMGADV ~ Theropod Torso Mass % OLS	1.69799	-1.1492	5.12286	-1.72688	5.23721	-7.5356	0.705341	-0.0601493	49.1222
CoMGADV ~ Theropod Torso Mass % PGLS	1.56797	-1.67156	4.4832	-1.34725	3.12809	-6.47121	0.467449	NA	46.3308
CoMGADV ~ Theropod Tail Mass % OLS	2.18438	-7.63433	3.28553	1.08323	-1.07119	-14.1975	0.0259461	0.275175	39.0541
CoMGADV ~ Theropod Tail Mass % PGLS	1.73898	-5.85183	3.66811	-0.190156	1.38602	-13.0897	0.104263	NA	41.8095
CoMGADV ~ Theropod UpperArm Mass % OLS	0.382495	42.33	0.842531	-0.0775416	62.1922	22.4677	0.000435947	0.570119	34.6797
CoMGADV ~ Theropod UpperArm Mass % PGLS	0.279219	37.5157	1.44058	-0.882141	61.043	13.9884	0.00414476	NA	34.6797
CoMGADV ~ Theropod Forearm Mass % OLS	0.507098	53.3651	0.901527	0.112669	76.4652	30.265	0.000211546	0.610896	33.0851
CoMGADV ~ Theropod Forearm Mass % PGLS	0.427865	46.7388	1.51169	-0.655962	73.0137	20.464	0.00189301	NA	35.5511
CoMGADV ~ Theropod Hand Mass % OLS	-0.0776171	122.197	0.434022	-0.589256	167.499	76.8954	4.72264e-05	0.684013	29.7548
CoMGADV ~ Theropod Hand Mass % PGLS	-0.283555	120.841	0.742899	-1.31001	173.873	67.8092	0.000239962	NA	31.0282
CoMGADV ~ Theropod Forelimb Mass % OLS	0.299869	21.2479	0.723802	-0.124063	29.666	12.8297	9.13532e-05	0.653633	31.2235
CoMGADV ~ Theropod Forelimb Mass % PGLS	0.205262	19.6582	1.2579	-0.847376	29.7388	9.57756	0.000921303	NA	33.9844
CoMGADV ~ Theropod Thigh Mass % OLS	0.301679	6.3077	1.71314	-1.10978	16.9584	-4.34305	0.224715	0.0392886	47.5463
CoMGADV ~ Theropod Thigh Mass % PGLS	0.147597	4.27776	2.11841	-1.82321	14.3133	-5.75779	0.376069	NA	46.0282
CoMGADV ~ Theropod Shank Mass % OLS	0.300809	17.7978	1.5756	-0.973982	44.5687	-8.97312	0.175815	0.0644396	47.1219
CoMGADV ~ Theropod Shank Mass % PGLS	0.3302	8.5132	2.16797	-1.50757	32.9878	-15.9614	0.467987	NA	46.3323
CoMGADV ~ Theropod Foot Mass % OLS	0.202567	49.3755	1.31286	-0.907728	105.936	-7.18506	0.0821977	0.143132	45.7161
CoMGADV ~ Theropod Foot Mass % PGLS	0.330904	19.0403	2.24252	-1.58071	79.9314	-41.8508	0.513348	NA	46.4501
CoMGADV ~ Theropod Hindlimb Mass % OLS	0.193407	4.78822	1.59031	-1.2035	11.8271	-2.2507	0.166638	0.0699782	47.0269
CoMGADV ~ Theropod Hindlimb Mass % PGLS	0.137993	2.92965	2.12195	-1.84597	9.79014	-3.93084	0.37523	NA	46.025
CoMGADV ~ Sauropodomorph Head Mass % OLS	0.284092	15.5966	0.421569	0.146615	40.5617	-9.36844	0.204962	0.0393513	-19.5198
CoMGADV ~ Sauropodomorph Head Mass % PGLS	0.249208	11.8974	0.635236	-0.136819	30.1683	-6.37354	0.187338	NA	-12.5491
CoMGADV ~ Sauropodomorph Neck Mass % OLS	0.486829	-0.946896	0.599469	0.374189	-0.199658	-1.69413	0.0160356	0.254592	-24.3397
CoMGADV ~ Sauropodomorph Neck Mass % PGLS	0.398562	-0.799133	0.77377	0.0233533	-0.0379104	-1.56036	0.0407132	NA	-15.3659
CoMGADV ~ Sauropodomorph Torso Mass % OLS	-0.231843	1.10855	0.352234	-0.815919	2.19528	0.0218129	0.0460454	0.167892	-22.2491
CoMGADV ~ Sauropodomorph Torso Mass % PGLS	0.0716947	0.363545	0.779313	-0.635924	1.40617	-0.679083	0.471971	NA	-11.1442
CoMGADV ~ Sauropodomorph Tail Mass % OLS	0.418547	-0.420371	0.58774	0.249354	0.731255	-1.572	0.451791	-0.0231282	-18.3226
CoMGADV ~ Sauropodomorph Tail Mass % PGLS	0.34925	-0.501084	0.78594	-0.0874391	0.746354	-1.74852	0.408494	NA	-11.335
CoMGADV ~ Sauropodomorph UpperArm Mass % OLS	0.127428	7.92812	0.302269	-0.0474129	13.5925	2.26371	0.00890293	0.300157	-25.5381
CoMGADV ~ Sauropodomorph UpperArm Mass % PGLS	0.133152	8.51124	0.401849	-0.135544	12.1997	4.82282	0.000144406	NA	-25.5381
CoMGADV ~ Sauropodomorph Forearm Mass % OLS	0.256323	5.92727	0.38093	0.131716	12.1828	-0.328294	0.0618453	0.142709	-21.6826
CoMGADV ~ Sauropodomorph Forearm Mass % PGLS	0.274312	5.37851	0.603656	-0.0550326	9.23415	1.52288	0.00909102	NA	-18.3729
CoMGADV ~ Sauropodomorph Hand Mass % OLS	0.344557	1.47481	0.463946	0.225169	10.4534	-7.50379	0.733178	-0.0513957	-17.8048
CoMGADV ~ Sauropodomorph Hand Mass % PGLS	0.269501	1.22471	0.675484	-0.136483	9.99619	-7.54676	0.77188	NA	-10.6455
CoMGADV ~ Sauropodomorph Forelimb Mass % OLS	0.197096	2.8078	0.363302	0.0308895	5.48513	0.130461	0.0408955	0.177921	-22.4795
CoMGADV ~ Sauropodomorph Forelimb Mass % PGLS	0.206652	3.13817	0.516311	-0.103007	5.00725	1.26908	0.00250323	NA	-21.0522
CoMGADV ~ Sauropodomorph Thigh Mass % OLS	0.139715	2.3925	0.393633	-0.114203	5.06349	-0.278495	0.0759565	0.125002	-21.2942
CoMGADV ~ Sauropodomorph Thigh Mass % PGLS	0.0717109	2.52321	0.48478	-0.341358	5.03336	0.0130732	0.0489451	NA	-15.0087
CoMGADV ~ Sauropodomorph Shank Mass % OLS	0.19738	5.50171	0.42599	-0.0312306	12.9159	-1.91244	0.135866	0.0746026	-20.2301
CoMGADV ~ Sauropodomorph Shank Mass % PGLS	0.0890825	8.10607	0.473714	-0.295549	15.1556	1.05658	0.0266813	NA	-16.1974
CoMGADV ~ Sauropodomorph Foot Mass % OLS	0.23895	12.0482	0.368136	0.109764	23.5203	0.576113	0.0406426	0.178443	-22.4916
CoMGADV ~ Sauropodomorph Foot Mass % PGLS	0.151634	12.088	0.529622	-0.226354	23.8582	0.317858	0.0447474	NA	-15.1822
CoMGADV ~ Sauropodomorph Hindlimb Mass % OLS	0.0975257	1.99011	0.352687	-0.157635	3.86926	0.110957	0.039175	0.18154	-22.5633
CoMGADV ~ Sauropodomorph Hindlimb Mass % PGLS	0.0122683	2.30844	0.405746	-0.381209	4.08746	0.529428	0.0140251	NA	-17.4885
CoMGADV ~ Sauropodomorphs No Bipeds UpperArm Mass % OLS	0.0897571	8.77266	0.273042	-0.0935277	14.5854	2.95993	0.00576201	0.368784	-22.3279
CoMGADV ~ Sauropodomorphs No Bipeds UpperArm Mass % PGLS	0.0829451	8.49162	0.402041	-0.236151	12.3928	4.59041	0.000320904	NA	-23.8977
CoMGADV ~ Sauropodomorphs No Bipeds Forearm Mass % OLS	0.212153	7.55535	0.34989	0.0744166	14.1644	0.946339	0.0277594	0.235812	-19.0781
CoMGADV ~ Sauropodomorphs No Bipeds Forearm Mass % PGLS	0.214836	5.39058	0.609936	-0.180264	9.47361	1.30755	0.013084	NA	-15.9753
CoMGADV ~ Sauropodomorphs No Bipeds Hand Mass % OLS	0.320332	2.76834	0.459838	0.180826	12.7553	-7.21859	0.563432	-0.0424077	-13.8
CoMGADV ~ Sauropodomorphs No Bipeds Hand Mass % PGLS	0.199769	1.814	0.695284	-0.295745	11.3562	-7.72822	0.691055	NA	-8.95396
CoMGADV ~ Sauropodomorphs No Bipeds Forelimb Mass % OLS	0.135611	3.5824	0.316086	-0.0448642	6.38783	0.776966	0.0157557	0.285968	-20.2322
CoMGADV ~ Sauropodomorphs No Bipeds Forelimb Mass % PGLS	0.132773	3.18456	0.50068	-0.235135	5.14525	1.22387	0.00348557	NA	-18.7517
CoMGADV ~ Sauropodomorphs No Bipeds Thigh Mass % OLS	0.144834	2.29786	0.41968	-0.130011	5.23447	-0.638755	0.116085	0.100196	-16.3009
CoMGADV ~ Sauropodomorphs No Bipeds Thigh Mass % PGLS	0.0470548	2.47077	0.522994	-0.428884	5.19294	-0.251398	0.0721283	NA	-12.5557
CoMGADV ~ Sauropodomorphs No Bipeds Shank Mass % OLS	0.204016	5.20052	0.45855	-0.0505173	13.7262	-3.32511	0.213172	0.0413653	-15.2243
CoMGADV ~ Sauropodomorphs No Bipeds Shank Mass % PGLS	0.0791956	8.00655	0.52471	-0.366319	15.7619	0.251203	0.0438546	NA	-13.5248
CoMGADV ~ Sauropodomorphs No Bipeds Foot Mass % OLS	0.230801	12.1325	0.368492	0.093111	24.2476	0.0174263	0.049711	0.181843	-17.918
CoMGADV ~ Sauropodomorphs No Bipeds Foot Mass % PGLS	0.0837973	12.3173	0.534062	-0.366468	24.7941	-0.159406	0.0526358	NA	-13.166
CoMGADV ~ Sauropodomorphs No Bipeds Hindlimb Mass % OLS	0.101462	1.94314	0.380127	-0.177203	4.0334	-0.147125	0.0661793	0.154604	-17.3613
CoMGADV ~ Sauropodomorphs No Bipeds Hindlimb Mass % PGLS	-0.00432006	2.28046	0.446942	-0.455582	4.21591	0.345005	0.0239606	NA	-14.7357
CoMGADV ~ Ornithischians Head Mass % OLS	0.411083	0.813414	0.483746	0.33842	1.61724	0.00959157	0.0476489	0.185839	-21.2087
CoMGADV ~ Ornithischians Head Mass % PGLS	0.346966	0.868306	0.597958	0.0959743	1.9963	-0.259684	0.121645	NA	-19.9137
CoMGADV ~ Ornithischians Neck Mass % OLS	0.419277	0.799967	0.562557	0.275996	3.50965	-1.90972	0.538646	-0.0392333	-17.0593
CoMGADV ~ Ornithischians Neck Mass % PGLS	0.398651	0.124212	0.689818	0.107485	2.81946	-2.57104	0.923051	NA	-17.1185
CoMGADV ~ Ornithischians Torso Mass % OLS	0.948351	-0.868862	1.19358	0.70312	-0.441893	-1.29583	0.000586059	0.526809	-30.4339
CoMGADV ~ Ornithischians Torso Mass % PGLS	0.829334	-0.720027	1.2437	0.414965	-0.121393	-1.31866	0.0216041	NA	-23.2848
CoMGADV ~ Ornithischians Tail Mass % OLS	0.399051	0.421776	0.556624	0.241479	1.46982	-0.626264	0.404508	-0.0167899	-17.4304
CoMGADV ~ Ornithischians Tail Mass % PGLS	0.324445	0.731235	0.594504	0.0543865	1.79769	-0.33522	0.164519	NA	-19.3707
CoMGADV ~ Ornithischians UpperArm Mass % OLS	0.502529	-1.97951	0.647744	0.357315	3.70937	-7.66838	0.469746	-0.0289348	-17.2286
CoMGADV ~ Ornithischians UpperArm Mass % PGLS	0.533628	-5.27758	0.794342	0.272913	-0.0545116	-10.5006	0.0479379	NA	-17.2286
CoMGADV ~ Ornithischians Forearm Mass % OLS	0.520699	-5.09119	0.69804	0.343358	8.16971	-18.3521	0.425986	-0.0210826	-17.3588
CoMGADV ~ Ornithischians Forearm Mass % PGLS	0.512925	-7.72337	0.817905	0.207945	5.05715	-20.5039	0.217244	NA	-18.891
CoMGADV ~ Ornithischians Hand Mass % OLS	0.554546	-13.299	0.705251	0.403842	5.54513	-32.1431	0.153282	0.0731486	-19.0049
CoMGADV ~ Ornithischians Hand Mass % PGLS	0.464906	-6.89838	0.756677	0.173135	9.64104	-23.4378	0.388038	NA	-17.9805
CoMGADV ~ Ornithischians Forelimb Mass % OLS	0.522761	-1.53533	0.684623	0.360899	1.9518	-5.02245	0.362882	-0.0075136	-17.5862
CoMGADV ~ Ornithischians Forelimb Mass % PGLS	0.563746	-3.37164	0.846971	0.280521	0.134168	-6.87744	0.058281	NA	-21.306
CoMGADV ~ Ornithischians Thigh Mass % OLS	0.317466	1.32868	0.504672	0.130259	3.01737	-0.360011	0.114243	0.101754	-19.5378
CoMGADV ~ Ornithischians Thigh Mass % PGLS	0.407989	-0.033297	0.727296	0.0886826	1.83372	-1.90031	0.970179	NA	-17.1092
CoMGADV ~ Ornithischians Shank Mass % OLS	0.234181	6.30238	0.35769	0.110671	9.56048	3.04427	0.000903154	0.499987	-29.4966
CoMGADV ~ Ornithischians Shank Mass % PGLS	0.227012	5.6314	0.424792	0.029232	8.48285	2.77996	0.000758276	NA	-30.3663
CoMGADV ~ Ornithischians Foot Mass % OLS	0.294711	16.5556	0.370568	0.218855	23.229	9.88219	9.11442e-05	0.627565	-34.5043
CoMGADV ~ Ornithischians Foot Mass % PGLS	0.300548	13.8402	0.469924	0.131172	19.9634	7.71698	0.000225918	NA	-33.0034
CoMGADV ~ Ornithischians Hindlimb Mass % OLS	0.240919	1.43854	0.411725	0.0701124	2.52038	0.356713	0.0125601	0.305344	-23.9073
CoMGADV ~ Ornithischians Hindlimb Mass % PGLS	0.262214	1.03047	0.571171	-0.0467428	2.42824	-0.367306	0.136953	NA	-19.6982
CoMGADV ~ Ornithischians No Bipeds UpperArm Mass % OLS	0.347968	2.72294	0.535646	0.16029	9.37407	-3.92818	0.386852	-0.0159216	-14.9817
CoMGADV ~ Ornithischians No Bipeds UpperArm Mass % PGLS	0.509038	-3.1884	0.777588	0.240487	3.03673	-9.41354	0.283603	NA	-18.0437
CoMGADV ~ Ornithischians No Bipeds Forearm Mass % OLS	0.233615	13.1575	0.498415	-0.0311848	31.3482	-5.03315	0.139692	0.113374	-16.7514
CoMGADV ~ Ornithischians No Bipeds Forearm Mass % PGLS	0.383524	3.079	0.715951	0.0510976	20.1603	-14.0023	0.699148	NA	-16.8071
CoMGADV ~ Ornithischians No Bipeds Hand Mass % OLS	0.331284	10.2512	0.601956	0.0606127	40.5682	-20.0657	0.472336	-0.0386121	-14.6945
CoMGADV ~ Ornithischians No Bipeds Hand Mass % PGLS	0.344722	9.16914	0.617028	0.0724161	27.4816	-9.14326	0.293969	NA	-17.9839
CoMGADV ~ Ornithischians No Bipeds Forelimb Mass % OLS	0.300045	2.43385	0.538217	0.0618728	7.08866	-2.22097	0.274208	0.0263211	-15.5338
CoMGADV ~ Ornithischians No Bipeds Forelimb Mass % PGLS	0.484922	-1.17781	0.834504	0.135341	4.28127	-6.63689	0.64417	NA	-16.8862
CoMGADV ~ Ornithischians No Bipeds Thigh Mass % OLS	0.333811	0.83875	0.528245	0.139377	2.62352	-0.946022	0.323178	0.00578942	-15.2625
CoMGADV ~ Ornithischians No Bipeds Thigh Mass % PGLS	0.52224	-0.92628	0.792111	0.252369	0.688038	-2.5406	0.232738	NA	-18.3826
CoMGADV ~ Ornithischians No Bipeds Shank Mass % OLS	0.257607	5.22349	0.436294	0.078921	10.6725	-0.225526	0.058588	0.223383	-18.4735
CoMGADV ~ Ornithischians No Bipeds Shank Mass % PGLS	0.295396	4.21005	0.514997	0.0757955	8.02651	0.393591	0.03353	NA	-22.2011
CoMGADV ~ Ornithischians No Bipeds Foot Mass % OLS	0.291602	16.1494	0.397839	0.185366	27.9557	4.34314	0.011852	0.401915	-21.8693
CoMGADV ~ Ornithischians No Bipeds Foot Mass % PGLS	0.341496	10.4748	0.532385	0.150606	19.066	1.8836	0.021273	NA	-23.1693
CoMGADV ~ Ornithischians No Bipeds Hindlimb Mass % OLS	0.281388	0.977242	0.484147	0.0786296	2.34063	-0.386142	0.142959	0.110378	-16.7075
CoMGADV ~ Ornithischians No Bipeds Hindlimb Mass % PGLS	0.441683	-0.100845	0.769777	0.113588	1.56071	-1.7624	0.896143	NA	-16.6435
CoM33DV ~ Theropod Head Mass % OLS	0.0166005	0.113058	0.0335595	-0.000358493	0.428559	-0.202443	0.454918	-0.028052	-86.126
CoM33DV ~ Theropod Head Mass % PGLS	0.0110434	0.081895	0.0329641	-0.0108774	0.31178	-0.14799	0.457512	NA	-91.1238
CoM33DV ~ Theropod Neck Mass % OLS	0.0374649	-0.302924	0.0609781	0.0139518	0.139367	-0.745215	0.163954	0.0716579	-87.7584
CoM33DV ~ Theropod Neck Mass % PGLS	0.0210463	-0.140142	0.0442265	-0.00213388	0.0943121	-0.374596	0.22066	NA	-92.2462
CoM33DV ~ Theropod Torso Mass % OLS	0.0285529	-0.0121978	0.0794737	-0.0223678	0.0827549	-0.10715	0.78694	-0.0656503	-85.5513
CoM33DV ~ Theropod Torso Mass % PGLS	0.0153993	-0.00303066	0.0559411	-0.0251425	0.0637177	-0.0697791	0.923803	NA	-90.481
CoM33DV ~ Theropod Tail Mass % OLS	0.038339	-0.1134	0.0545597	0.0221183	-0.0167207	-0.21008	0.0249355	0.279137	-87.4806
CoM33DV ~ Theropod Tail Mass % PGLS	0.0302978	-0.0928514	0.054896	0.00569959	-0.000562307	-0.18514	0.0488102	NA	-89.0551
CoM33DV ~ Theropod UpperArm Mass % OLS	0.0118046	0.616341	0.0188075	0.00480183	0.91869	0.313993	0.000638111	0.547046	-99.2401
CoM33DV ~ Theropod UpperArm Mass % PGLS	0.00786809	0.533337	0.0231328	-0.00739657	0.842574	0.224099	0.00238167	NA	-99.2401
CoM33DV ~ Theropod Forearm Mass % OLS	0.0137552	0.764506	0.0199373	0.00757308	1.12657	0.402445	0.000472444	0.565343	-99.8999
CoM33DV ~ Theropod Forearm Mass % PGLS	0.0101728	0.631325	0.0251094	-0.0047638	0.993428	0.269222	0.0021989	NA	-101.551
CoM33DV ~ Theropod Hand Mass % OLS	0.00691633	1.58943	0.0163671	-0.00253441	2.42622	0.752636	0.00113882	0.509747	-97.974
CoM33DV ~ Theropod Hand Mass % PGLS	0.00242802	1.4027	0.0194116	-0.0145556	2.28016	0.52524	0.00407412	NA	-100.224
CoM33DV ~ Theropod Forelimb Mass % OLS	0.0108927	0.301531	0.0177113	0.00407419	0.436929	0.166134	0.000295356	0.592553	-100.934
CoM33DV ~ Theropod Forelimb Mass % PGLS	0.00718884	0.264621	0.0217844	-0.00740672	0.404396	0.124846	0.00116899	NA	-102.922
CoM33DV ~ Theropod Thigh Mass % OLS	0.010054	0.0964443	0.0309091	-0.010801	0.253815	-0.0609261	0.209829	0.0462703	-87.3267
CoM33DV ~ Theropod Thigh Mass % PGLS	0.00691288	0.0536955	0.0339224	-0.0200967	0.191231	-0.0838397	0.416461	NA	-91.2521
CoM33DV ~ Theropod Shank Mass % OLS	0.00735458	0.332832	0.0254307	-0.0107216	0.712435	-0.0467704	0.0810026	0.144636	-89.0683
CoM33DV ~ Theropod Shank Mass % PGLS	0.00226723	0.26743	0.0250944	-0.0205599	0.571432	-0.0365722	0.0801049	NA	-94.0951
CoM33DV ~ Theropod Foot Mass % OLS	0.00555268	0.921392	0.0207675	-0.00966218	1.69647	0.146318	0.0231319	0.268323	-91.5674
CoM33DV ~ Theropod Foot Mass % PGLS	0.00126359	0.651323	0.0250247	-0.0224975	1.40819	-0.105544	0.0861874	NA	-93.9548
CoM33DV ~ Theropod Hindlimb Mass % OLS	0.00716559	0.0798085	0.0274622	-0.013131	0.182082	-0.0224648	0.116381	0.107206	-88.3831
CoM33DV ~ Theropod Hindlimb Mass % PGLS	0.00330625	0.05501	0.0296371	-0.0230246	0.146062	-0.0360415	0.216001	NA	-92.2825
CoM33DV ~ Sauropodomorph Head Mass % OLS	0.01151	-0.167774	0.0170884	0.00593166	0.845226	-1.18077	0.731058	-0.0512728	-141.293
CoM33DV ~ Sauropodomorph Head Mass % PGLS	0.0119171	-0.753633	0.0294677	-0.00563352	0.0770494	-1.58431	0.0725922	NA	-130
CoM33DV ~ Sauropodomorph Neck Mass % OLS	0.015496	-0.0362833	0.0198872	0.0111048	-0.0071527	-0.0654139	0.0176328	0.247039	-147.634
CoM33DV ~ Sauropodomorph Neck Mass % PGLS	0.0148771	-0.0301145	0.0336535	-0.00389919	0.00797896	-0.0682079	0.113649	NA	-129.172
CoM33DV ~ Sauropodomorph Torso Mass % OLS	-0.0104773	0.0395521	0.0126482	-0.0336028	0.0825793	-0.00347513	0.0692305	0.133003	-144.955
CoM33DV ~ Sauropodomorph Torso Mass % PGLS	-0.0142379	0.0436454	0.0163996	-0.0448755	0.0887878	-0.00149692	0.0572171	NA	-130.452
CoM33DV ~ Sauropodomorph Tail Mass % OLS	0.0110608	-0.00278333	0.0177338	0.00438787	0.0426366	-0.0482033	0.898646	-0.0577834	-141.176
CoM33DV ~ Sauropodomorph Tail Mass % PGLS	0.0147228	-0.030478	0.0352085	-0.00576299	0.0280411	-0.0889972	0.287158	NA	-127.596
CoM33DV ~ Sauropodomorph UpperArm Mass % OLS	0.00332333	0.249557	0.0106751	-0.00402839	0.487735	0.0113788	0.0410579	0.177587	-145.958
CoM33DV ~ Sauropodomorph UpperArm Mass % PGLS	0.0053496	0.292412	0.021845	-0.0111458	0.518846	0.0659778	0.0144156	NA	-145.958
CoM33DV ~ Sauropodomorph Forearm Mass % OLS	0.00961046	0.0605152	0.0149464	0.00427455	0.328391	-0.20736	0.639699	-0.0448611	-141.409
CoM33DV ~ Sauropodomorph Forearm Mass % PGLS	0.0102364	0.0320749	0.0294279	-0.00895514	0.25675	-0.1926	0.766915	NA	-126.393
CoM33DV ~ Sauropodomorph Hand Mass % OLS	0.0118102	-0.100259	0.0164071	0.0072133	0.245449	-0.445966	0.548721	-0.036008	-141.571
CoM33DV ~ Sauropodomorph Hand Mass % PGLS	0.0116886	-0.289178	0.029792	-0.00641474	0.101955	-0.68031	0.137215	NA	-128.834
CoM33DV ~ Sauropodomorph Forelimb Mass % OLS	0.00789818	0.0476209	0.0150566	0.000739764	0.162932	-0.0676905	0.395727	-0.0135608	-141.987
CoM33DV ~ Sauropodomorph Forelimb Mass % PGLS	0.00935447	0.0404835	0.0284628	-0.0097539	0.155821	-0.0748536	0.469073	NA	-126.895
CoM33DV ~ Sauropodomorph Thigh Mass % OLS	0.00174194	0.0965727	0.0115048	-0.00802095	0.19927	-0.00612415	0.0636427	0.140247	-145.114
CoM33DV ~ Sauropodomorph Thigh Mass % PGLS	0.00111477	0.11297	0.0210511	-0.0188216	0.234119	-0.00817968	0.0656782	NA	-130.189
CoM33DV ~ Sauropodomorph Shank Mass % OLS	0.00186265	0.296206	0.0101165	-0.0063912	0.56389	0.0285222	0.0320855	0.198234	-146.441
CoM33DV ~ Sauropodomorph Shank Mass % PGLS	0.00687009	0.146623	0.027694	-0.0139538	0.528281	-0.235035	0.428834	NA	-127.012
CoM33DV ~ Sauropodomorph Foot Mass % OLS	0.00957083	0.10943	0.0152244	0.00391722	0.611486	-0.392627	0.651443	-0.0458141	-141.392
CoM33DV ~ Sauropodomorph Foot Mass % PGLS	0.0116807	-0.140062	0.031856	-0.0084945	0.488175	-0.7683	0.644067	NA	-126.538
CoM33DV ~ Sauropodomorph Hindlimb Mass % OLS	0.000670427	0.0755639	0.0106282	-0.00928737	0.148899	0.00222911	0.0441249	0.171501	-145.818
CoM33DV ~ Sauropodomorph Hindlimb Mass % PGLS	0.00214011	0.0710375	0.0231128	-0.0188325	0.16586	-0.0237853	0.132397	NA	-128.897
CoM33DV ~ Sauropodomorphs No Bipeds UpperArm Mass % OLS	0.000292661	0.316306	0.00608017	-0.00549485	0.499852	0.132759	0.00226014	0.438436	-139.809
CoM33DV ~ Sauropodomorphs No Bipeds UpperArm Mass % PGLS	0.00123871	0.289962	0.0205556	-0.0180782	0.526127	0.0537976	0.0194303	NA	-119.251
CoM33DV ~ Sauropodomorphs No Bipeds Forearm Mass % OLS	0.00659221	0.171727	0.0116715	0.00151296	0.415445	-0.0719902	0.153892	0.0727629	-131.284
CoM33DV ~ Sauropodomorphs No Bipeds Forearm Mass % PGLS	0.00584253	0.0329662	0.0286411	-0.0169561	0.268571	-0.202638	0.769615	NA	-112.958
CoM33DV ~ Sauropodomorphs No Bipeds Hand Mass % OLS	0.00958715	0.0184554	0.0143094	0.00486491	0.35651	-0.319599	0.908909	-0.0657047	-128.918
CoM33DV ~ Sauropodomorphs No Bipeds Hand Mass % PGLS	0.00856403	-0.262722	0.0306495	-0.0135215	0.162583	-0.688026	0.207719	NA	-114.717
CoM33DV ~ Sauropodomorphs No Bipeds Forelimb Mass % OLS	0.00369868	0.100377	0.010172	-0.00277463	0.201002	-0.000249112	0.050501	0.180354	-133.381
CoM33DV ~ Sauropodomorphs No Bipeds Forelimb Mass % PGLS	0.00469934	0.0433243	0.0273661	-0.0179674	0.164122	-0.0774736	0.456459	NA	-113.507
CoM33DV ~ Sauropodomorphs No Bipeds Thigh Mass % OLS	0.0030092	0.0748129	0.0122565	-0.0062381	0.173617	-0.0239909	0.127383	0.0911511	-131.625
CoM33DV ~ Sauropodomorphs No Bipeds Thigh Mass % PGLS	-0.00156101	0.107067	0.0211178	-0.0242398	0.236781	-0.0226459	0.0988957	NA	-116.047
CoM33DV ~ Sauropodomorphs No Bipeds Shank Mass % OLS	0.00376687	0.209935	0.0120672	-0.00453347	0.487956	-0.0680865	0.128354	0.0904117	-131.611
CoM33DV ~ Sauropodomorphs No Bipeds Shank Mass % PGLS	0.00384151	0.116341	0.0275488	-0.0198657	0.529028	-0.296346	0.556892	NA	-113.262
CoM33DV ~ Sauropodomorphs No Bipeds Foot Mass % OLS	0.0087093	0.108619	0.0139285	0.00349008	0.567847	-0.350609	0.621486	-0.0488943	-129.188
CoM33DV ~ Sauropodomorphs No Bipeds Foot Mass % PGLS	0.00725611	-0.127346	0.0311146	-0.0166023	0.533766	-0.788458	0.687194	NA	-113.048
CoM33DV ~ Sauropodomorphs No Bipeds Hindlimb Mass % OLS	0.00230872	0.0577821	0.0118919	-0.00727447	0.129666	-0.0141014	0.107238	0.107913	-131.941
CoM33DV ~ Sauropodomorphs No Bipeds Hindlimb Mass % PGLS	-0.000576819	0.0659495	0.0231401	-0.0242938	0.167671	-0.035772	0.18724	NA	-114.895
CoM33DV ~ Ornithischians Head Mass % OLS	0.0180162	0.0680848	0.022162	0.0138703	0.113948	0.0222217	0.00641741	0.360309	-118.575
CoM33DV ~ Ornithischians Head Mass % PGLS	0.01645	0.0795926	0.0281037	0.0047963	0.131966	0.0272192	0.0055038	NA	-124.287
CoM33DV ~ Ornithischians Neck Mass % OLS	0.0152652	0.139608	0.0236795	0.00685096	0.298735	-0.01952	0.0811305	0.134988	-113.445
CoM33DV ~ Ornithischians Neck Mass % PGLS	0.0214672	0.00563266	0.0376969	0.00523758	0.155866	-0.144601	0.937362	NA	-115.278
CoM33DV ~ Ornithischians Torso Mass % OLS	0.059314	-0.0662297	0.070424	0.0482041	-0.0468862	-0.0855731	2.61891e-06	0.765596	-135.642
CoM33DV ~ Ornithischians Torso Mass % PGLS	0.0565998	-0.0591062	0.072727	0.0404725	-0.0358073	-0.082405	7.26911e-05	NA	-133.657
CoM33DV ~ Ornithischians Tail Mass % OLS	0.0216674	0.00146867	0.0320552	0.0112796	0.0705594	-0.0676221	0.964459	-0.0665207	-109.885
CoM33DV ~ Ornithischians Tail Mass % PGLS	0.0169604	0.0435646	0.0318582	0.00206256	0.102396	-0.0152665	0.135339	NA	-117.883
CoM33DV ~ Ornithischians UpperArm Mass % OLS	0.0212718	0.026059	0.0307819	0.0117618	0.398621	-0.346503	0.883472	-0.0650885	-109.908
CoM33DV ~ Ornithischians UpperArm Mass % PGLS	0.0281292	-0.261475	0.0431238	0.0131346	0.0389222	-0.561871	0.0833152	NA	-109.908
CoM33DV ~ Ornithischians Forearm Mass % OLS	0.0185626	0.264814	0.0300659	0.00705936	1.12498	-0.595356	0.52164	-0.0369014	-110.364
CoM33DV ~ Ornithischians Forearm Mass % PGLS	0.0234536	-0.122209	0.0412947	0.00561248	0.625443	-0.869861	0.732381	NA	-115.408
CoM33DV ~ Ornithischians Hand Mass % OLS	0.0229117	-0.142248	0.0332994	0.0125239	1.15664	-1.44113	0.818586	-0.062806	-109.944
CoM33DV ~ Ornithischians Hand Mass % PGLS	0.0190548	0.307703	0.0354697	0.00263993	1.2382	-0.622797	0.49171	NA	-115.825
CoM33DV ~ Ornithischians Forelimb Mass % OLS	0.0208403	0.0240767	0.0315429	0.0101376	0.254652	-0.206499	0.826875	-0.0631557	-109.939
CoM33DV ~ Ornithischians Forelimb Mass % PGLS	0.0268817	-0.108972	0.044072	0.0096915	0.103812	-0.321755	0.292247	NA	-116.571
CoM33DV ~ Ornithischians Thigh Mass % OLS	0.00893358	0.123073	0.0197063	-0.00183918	0.220249	0.0258981	0.0164753	0.282103	-116.614
CoM33DV ~ Ornithischians Thigh Mass % PGLS	0.0191688	0.0259324	0.0367978	0.00153985	0.129011	-0.0771459	0.599663	NA	-115.594
CoM33DV ~ Ornithischians Shank Mass % OLS	0.00937292	0.353274	0.0183458	0.000400014	0.589974	0.116573	0.00619814	0.363054	-118.648
CoM33DV ~ Ornithischians Shank Mass % PGLS	0.0113198	0.330299	0.0216193	0.00102025	0.47879	0.181807	0.000262564	NA	-130.838
CoM33DV ~ Ornithischians Foot Mass % OLS	0.0129602	0.908209	0.0189605	0.00695987	1.43608	0.380339	0.0022878	0.437576	-120.763
CoM33DV ~ Ornithischians Foot Mass % PGLS	0.0158436	0.783765	0.025044	0.00664321	1.11637	0.451157	0.000151589	NA	-132.041
CoM33DV ~ Ornithischians Hindlimb Mass % OLS	0.00591658	0.106147	0.0159439	-0.00411076	0.169657	0.0426368	0.00283629	0.422185	-120.305
CoM33DV ~ Ornithischians Hindlimb Mass % PGLS	0.0109603	0.0779736	0.02694	-0.00501944	0.150268	0.0056787	0.0363033	NA	-120.402
CoM33DV ~ Ornithischians No Bipeds UpperArm Mass % OLS	0.0193163	0.0726318	0.0347241	0.00390861	0.618668	-0.473404	0.775149	-0.0824744	-79.978
CoM33DV ~ Ornithischians No Bipeds UpperArm Mass % PGLS	0.0330637	-0.41654	0.0494951	0.0166324	-0.0356542	-0.797425	0.0347978	NA	-90.6838
CoM33DV ~ Ornithischians No Bipeds Forearm Mass % OLS	0.0101452	0.782835	0.0322481	-0.0119578	2.30122	-0.735547	0.280596	0.0234131	-81.3162
CoM33DV ~ Ornithischians No Bipeds Forearm Mass % PGLS	0.0253445	-0.207215	0.0491588	0.00153017	1.01645	-1.43088	0.716443	NA	-85.3466
CoM33DV ~ Ornithischians No Bipeds Hand Mass % OLS	0.0204607	0.0899847	0.0425169	-0.00159547	2.56042	-2.38045	0.937542	-0.090272	-79.8847
CoM33DV ~ Ornithischians No Bipeds Hand Mass % PGLS	0.0150269	0.817361	0.033916	-0.0038622	2.08764	-0.452918	0.184399	NA	-87.3608
CoM33DV ~ Ornithischians No Bipeds Forelimb Mass % OLS	0.0169954	0.0860577	0.0368318	-0.00284098	0.473738	-0.301623	0.634736	-0.0677385	-80.1562
CoM33DV ~ Ornithischians No Bipeds Forelimb Mass % PGLS	0.0344926	-0.24758	0.0574766	0.0115085	0.11134	-0.606499	0.157162	NA	-87.6566
CoM33DV ~ Ornithischians No Bipeds Thigh Mass % OLS	0.00968388	0.112334	0.0236995	-0.0043317	0.240988	-0.0163192	0.0809055	0.183302	-83.6405
CoM33DV ~ Ornithischians No Bipeds Thigh Mass % PGLS	0.0228221	-0.00417959	0.0434869	0.00215728	0.119433	-0.127792	0.942013	NA	-85.19
CoM33DV ~ Ornithischians No Bipeds Shank Mass % OLS	0.00481288	0.528085	0.0171268	-0.00750104	0.903596	0.152574	0.0101899	0.416928	-88.021
CoM33DV ~ Ornithischians No Bipeds Shank Mass % PGLS	0.00929698	0.417815	0.020475	-0.00188107	0.61208	0.223551	0.000615587	NA	-99.6254
CoM33DV ~ Ornithischians No Bipeds Foot Mass % OLS	0.0099063	1.42447	0.017513	0.00229963	2.26982	0.579125	0.00344819	0.515257	-90.422
CoM33DV ~ Ornithischians No Bipeds Foot Mass % PGLS	0.0145956	0.951274	0.0251866	0.00400465	1.42793	0.474614	0.00107647	NA	-98.3532
CoM33DV ~ Ornithischians No Bipeds Hindlimb Mass % OLS	0.00493294	0.114889	0.0187286	-0.00886274	0.207654	0.022125	0.0197211	0.348913	-86.5867
CoM33DV ~ Ornithischians No Bipeds Hindlimb Mass % PGLS	0.0125541	0.0693103	0.0342318	-0.00912373	0.179092	-0.0404714	0.192138	NA	-87.2859

## Sheet: Pref iso - Raw CoM ~ Mass
Raw centre of mass ~ body mass regressions - Preferred isometric model set
AP = anterposterior
DV = dorsoventral
Test	Intercept	Slope	Intercept +95%CI	Intercept -95%CI	Slope +95%CI	Slope -95%CI	slope p-value	Adj. R2	AICc
Theropod CoMAP Raw ~ Mass OLS	-1.30032	0.237904	-1.0717	-1.52894	0.323871	0.151938	3.63745e-05	0.69531	6.89292
Theropod CoMAP Raw ~ Mass PGLS	-1.49171	0.231844	-0.923136	-2.06029	0.338039	0.12565	0.000352683	NA	10.8108
Sauropodomorph CoMAP Raw ~ Mass OLS	-2.30229	0.57492	-1.54453	-3.06005	0.762097	0.387743	5.65172e-06	0.694889	-0.363964
Sauropodomorph CoMAP Raw ~ Mass PGLS	-2.61436	0.729224	-1.48943	-3.73929	1.02039	0.438053	6.07624e-05	NA	3.39286
Ornithischian CoMAP Raw ~ Mass OLS	-2.1143	0.52038	-1.34481	-2.88378	0.789391	0.251369	0.000902948	0.500002	30.6245
Ornithischian CoMAP Raw ~ Mass PGLS	-1.76881	0.524097	-0.316773	-3.22085	0.799101	0.249092	0.00102197	NA	34.0261
Theropod CoMDV Raw ~ Mass OLS	-1.46741	0.192901	-1.17073	-1.76409	0.304459	0.0813436	0.0023368	0.459544	15.2317
Theropod CoMDV Raw ~ Mass PGLS	-1.68493	0.202179	-1.10065	-2.26921	0.311306	0.0930512	0.00138598	NA	11.6824
Sauropodomorph CoMDV Raw ~ Mass OLS	-1.4059	0.183173	-0.81694	-1.99487	0.328656	0.0376907	0.0166177	0.251762	-9.93991
Sauropodomorph CoMDV Raw ~ Mass PGLS	-1.83072	0.28282	-0.626587	-3.03485	0.594491	-0.0288513	0.0725393	NA	5.97832
Ornithischian CoMDV Raw ~ Mass OLS	-1.59237	0.297616	-1.33687	-1.84787	0.386939	0.208293	3.61375e-06	0.755484	-6.86022
Ornithischian CoMDV Raw ~ Mass PGLS	-1.5583	0.289733	-1.25741	-1.85918	0.346719	0.232748	1.71818e-08	NA	-19.4897

## Sheet: Pref iso - SegLengths ~ Mass
Segment length ~ body mass regressions - Preferred isometric model set
Test	Intercept	Slope	Intercept +95CI	Intercept -95CI	Slope +95CI	Slope -95CI	slope p-value	Adj. R2	AICc
Theropods Head Length ~ Total Mass OLS	-1.07371	0.291416	-0.974856	-1.17257	0.328589	0.254243	1.11391e-10	0.949446	-19.9351
Theropods Head Length ~ Total Mass PGLS	-1.08306	0.289549	-0.812008	-1.3541	0.340173	0.238924	7.04652e-09	NA	-12.8962
Theropods Neck Length ~ Total Mass OLS	-1.00961	0.311559	-0.883695	-1.13553	0.358906	0.264212	1.13643e-09	0.92964	-12.1935
Theropods Neck Length ~ Total Mass PGLS	-0.987959	0.325227	-0.731245	-1.24467	0.373175	0.27728	7.62303e-10	NA	-14.6348
Theropods Torso Length ~ Total Mass OLS	-0.711458	0.322047	-0.673768	-0.749149	0.336219	0.307874	4.98055e-17	0.993722	-50.792
Theropods Torso Length ~ Total Mass PGLS	-0.72196	0.317874	-0.633554	-0.810366	0.334386	0.301362	4.99897e-16	NA	-48.7477
Theropods Tail Length ~ Total Mass OLS	-0.394647	0.295355	-0.224925	-0.564368	0.357348	0.233362	1.28611e-07	0.882293	-7.31378
Theropods Tail Length ~ Total Mass PGLS	-0.379321	0.288818	-0.0821785	-0.676463	0.347395	0.23024	8.6067e-08	NA	-9.81415
Theropods UpperArm Length ~ Total Mass OLS	-1.08721	0.197801	-0.982751	-1.19168	0.237081	0.158521	3.56995e-08	0.88519	-18.1709
Theropods UpperArm Length ~ Total Mass PGLS	-1.12722	0.207631	-0.929471	-1.32497	0.244566	0.170697	8.79879e-09	NA	-22.9857
Theropods Forearm Length ~ Total Mass OLS	-1.12759	0.16536	-1.00742	-1.24776	0.210547	0.120172	1.70919e-06	0.801591	-13.6874
Theropods Forearm Length ~ Total Mass PGLS	-1.17486	0.176879	-0.946196	-1.40352	0.219586	0.134171	3.96692e-07	NA	-18.3382
Theropods Hand Length ~ Total Mass OLS	-1.04607	0.197356	-0.905301	-1.18683	0.250287	0.144425	1.37546e-06	0.807574	-8.62619
Theropods Hand Length ~ Total Mass PGLS	-1.0898	0.212158	-0.803348	-1.37625	0.265659	0.158656	6.66715e-07	NA	-11.1276
Theropods Forelimb Length ~ Total Mass OLS	-0.606375	0.188896	-0.490728	-0.722021	0.232381	0.14541	2.22829e-07	0.851191	-14.9159
Theropods Forelimb Length ~ Total Mass PGLS	-0.649137	0.201489	-0.428713	-0.869561	0.242658	0.16032	5.1062e-08	NA	-19.512
Theropods Thigh Length ~ Total Mass OLS	-1.04921	0.300353	-1.00198	-1.09643	0.31811	0.282596	3.01268e-15	0.988722	-43.576
Theropods Thigh Length ~ Total Mass PGLS	-1.06961	0.302717	-0.961925	-1.17729	0.32283	0.282605	1.51567e-14	NA	-42.4352
Theropods Shank Length ~ Total Mass OLS	-0.956047	0.271032	-0.892722	-1.01937	0.294844	0.24722	7.10014e-13	0.975409	-34.1879
Theropods Shank Length ~ Total Mass PGLS	-0.978759	0.274001	-0.823472	-1.13405	0.303004	0.244997	9.01238e-12	NA	-30.7208
Theropods Foot Length ~ Total Mass OLS	-0.962751	0.269119	-0.885243	-1.04026	0.298264	0.239975	1.22816e-11	0.963075	-27.7211
Theropods Foot Length ~ Total Mass PGLS	-0.969615	0.272569	-0.806672	-1.13256	0.303002	0.242136	1.85651e-11	NA	-29.181
Theropods Hindlimb Length ~ Total Mass OLS	-0.509504	0.279694	-0.452732	-0.566276	0.301041	0.258346	1.02769e-13	0.981335	-37.6837
Theropods Hindlimb Length ~ Total Mass PGLS	-0.525864	0.282781	-0.401804	-0.649924	0.305952	0.25961	2.72845e-13	NA	-37.9052
Sauropodomorphs Head Length ~ Total Mass OLS	-1.50687	0.312991	-1.23877	-1.77497	0.379215	0.246767	1.61431e-08	0.845403	-39.8466
Sauropodomorphs Head Length ~ Total Mass PGLS	-1.4936	0.288866	-0.996626	-1.99057	0.4175	0.160233	0.000190277	NA	-27.651
Sauropodomorphs Neck Length ~ Total Mass OLS	-1.47079	0.520885	-0.891887	-2.0497	0.663883	0.377887	6.27685e-07	0.763353	-10.5946
Sauropodomorphs Neck Length ~ Total Mass PGLS	-1.39527	0.557863	-0.410312	-2.38023	0.812803	0.302922	0.000246143	NA	-1.6565
Sauropodomorphs Torso Length ~ Total Mass OLS	-0.612401	0.293092	-0.474693	-0.750109	0.327108	0.259076	1.416e-12	0.948197	-65.1627
Sauropodomorphs Torso Length ~ Total Mass PGLS	-0.584979	0.287592	-0.351561	-0.818396	0.348008	0.227175	1.45373e-08	NA	-56.3678
Sauropodomorphs Tail Length ~ Total Mass OLS	-0.543805	0.343618	-0.0620806	-1.02553	0.46261	0.224625	1.1956e-05	0.6674	-17.5777
Sauropodomorphs Tail Length ~ Total Mass PGLS	-0.375564	0.280609	0.341805	-1.09293	0.466289	0.0949294	0.00537938	NA	-13.7028
Sauropodomorphs UpperArm Length ~ Total Mass OLS	-1.52273	0.377507	-1.23428	-1.81118	0.448757	0.306256	2.95408e-09	0.873202	-37.0665
Sauropodomorphs UpperArm Length ~ Total Mass PGLS	-1.56733	0.367479	-1.0556	-2.07905	0.499931	0.235027	1.91639e-05	NA	-26.5394
Sauropodomorphs Forearm Length ~ Total Mass OLS	-1.73558	0.39955	-1.4187	-2.05246	0.477824	0.321275	5.1681e-09	0.864643	-33.4936
Sauropodomorphs Forearm Length ~ Total Mass PGLS	-1.80195	0.381739	-1.11283	-2.49108	0.560109	0.203369	0.000305573	NA	-15.229
Sauropodomorphs Hand Length ~ Total Mass OLS	-1.31854	0.228959	-0.978794	-1.6583	0.312882	0.145035	2.32844e-05	0.640943	-30.8458
Sauropodomorphs Hand Length ~ Total Mass PGLS	-1.55739	0.305402	-0.960934	-2.15385	0.459786	0.151018	0.000636875	NA	-20.7168
Sauropodomorphs Forelimb Length ~ Total Mass OLS	-1.0853	0.352571	-0.822499	-1.34811	0.417487	0.287654	2.03191e-09	0.878627	-40.6043
Sauropodomorphs Forelimb Length ~ Total Mass PGLS	-1.19308	0.360301	-0.716722	-1.66943	0.483598	0.237004	1.03712e-05	NA	-29.2611
Sauropodomorphs Thigh Length ~ Total Mass OLS	-1.15901	0.320115	-1.01695	-1.30108	0.355207	0.285024	5.60195e-13	0.953538	-63.9793
Sauropodomorphs Thigh Length ~ Total Mass PGLS	-1.19249	0.313548	-0.884245	-1.50073	0.393331	0.233764	2.23433e-07	NA	-45.8018
Sauropodomorphs Shank Length ~ Total Mass OLS	-1.07979	0.264377	-0.922542	-1.23704	0.30322	0.225535	6.17e-11	0.919361	-60.1207
Sauropodomorphs Shank Length ~ Total Mass PGLS	-1.15834	0.284754	-0.844583	-1.47209	0.365964	0.203543	1.04166e-06	NA	-45.1279
Sauropodomorphs Foot Length ~ Total Mass OLS	-0.638599	0.0779259	-0.255803	-1.0214	0.172482	-0.0166304	0.100155	0.101044	-26.3126
Sauropodomorphs Foot Length ~ Total Mass PGLS	-0.922573	0.169578	-0.224764	-1.62038	0.350195	-0.0110385	0.064021	NA	-14.7533
Sauropodomorphs Hindlimb Length ~ Total Mass OLS	-0.559455	0.250642	-0.430296	-0.688614	0.282546	0.218738	6.28756e-12	0.938298	-67.5981
Sauropodomorphs Hindlimb Length ~ Total Mass PGLS	-0.664991	0.273977	-0.434383	-0.895599	0.333666	0.214288	2.4731e-08	NA	-56.8279
Sauropodomorphs No Bipeds UpperArm Length ~ Total Mass OLS	-1.50794	0.374035	-1.02558	-1.99029	0.489774	0.258296	5.16241e-06	0.743786	-30.2798
Sauropodomorphs No Bipeds UpperArm Length ~ Total Mass PGLS	-1.60383	0.373243	-0.954433	-2.25323	0.525899	0.220587	0.000105436	NA	-22.8287
Sauropodomorphs No Bipeds Forearm Length ~ Total Mass OLS	-1.55211	0.356465	-1.04029	-2.06393	0.479275	0.233655	1.74045e-05	0.699673	-28.2636
Sauropodomorphs No Bipeds Forearm Length ~ Total Mass PGLS	-1.79535	0.38048	-0.919962	-2.67073	0.58626	0.1747	0.00130733	NA	-12.6756
Sauropodomorphs No Bipeds Hand Length ~ Total Mass OLS	-1.52771	0.278098	-0.998961	-2.05646	0.40497	0.151226	0.00030087	0.565548	-27.1572
Sauropodomorphs No Bipeds Hand Length ~ Total Mass PGLS	-1.65175	0.320045	-0.907292	-2.3962	0.495046	0.145044	0.00142694	NA	-18.1841
Sauropodomorphs No Bipeds Forelimb Length ~ Total Mass OLS	-1.0755	0.350276	-0.640568	-1.51044	0.454637	0.245914	3.31549e-06	0.758231	-33.798
Sauropodomorphs No Bipeds Forelimb Length ~ Total Mass PGLS	-1.24073	0.367705	-0.639217	-1.84224	0.509104	0.226305	5.63575e-05	NA	-25.4331
Sauropodomorphs No Bipeds Thigh Length ~ Total Mass OLS	-1.18705	0.326701	-0.951346	-1.42274	0.383257	0.270146	3.03887e-09	0.903963	-54.6279
Sauropodomorphs No Bipeds Thigh Length ~ Total Mass PGLS	-1.229	0.319313	-0.839333	-1.61866	0.410913	0.227714	2.11329e-06	NA	-40.1945
Sauropodomorphs No Bipeds Shank Length ~ Total Mass OLS	-1.21066	0.29512	-0.976058	-1.44526	0.351412	0.238829	1.13756e-08	0.88561	-54.7869
Sauropodomorphs No Bipeds Shank Length ~ Total Mass PGLS	-1.21472	0.29355	-0.823787	-1.60566	0.385448	0.201652	5.90725e-06	NA	-40.0839
Sauropodomorphs No Bipeds Foot Length ~ Total Mass OLS	-1.00056	0.162946	-0.422881	-1.57825	0.30156	0.0243331	0.0242354	0.248054	-24.1479
Sauropodomorphs No Bipeds Foot Length ~ Total Mass PGLS	-1.12079	0.201091	-0.259768	-1.98181	0.403495	-0.00131228	0.051322	NA	-13.2381
Sauropodomorphs No Bipeds Hindlimb Length ~ Total Mass OLS	-0.70883	0.28573	-0.532151	-0.885508	0.328123	0.243337	3.56628e-10	0.927726	-64.4276
Sauropodomorphs No Bipeds Hindlimb Length ~ Total Mass PGLS	-0.751712	0.287683	-0.476314	-1.02711	0.352422	0.222944	1.01574e-07	NA	-51.9947
Ornithischians Head Length ~ Total Mass OLS	-1.24213	0.319492	-0.961167	-1.5231	0.417717	0.221266	4.78966e-06	0.746288	-3.62987
Ornithischians Head Length ~ Total Mass PGLS	-1.24238	0.326718	-0.94321	-1.54155	0.383378	0.270057	3.11519e-09	NA	-19.6843
Ornithischians Neck Length ~ Total Mass OLS	-1.18154	0.32456	-0.996469	-1.36662	0.389261	0.259858	2.05785e-08	0.876273	-17.8243
Ornithischians Neck Length ~ Total Mass PGLS	-1.23314	0.337298	-0.943113	-1.52317	0.392227	0.282368	1.3083e-09	NA	-20.739
Ornithischians Torso Length ~ Total Mass OLS	-0.718638	0.313895	-0.635613	-0.801663	0.34292	0.284869	3.998e-13	0.970713	-45.0789
Ornithischians Torso Length ~ Total Mass PGLS	-0.730495	0.31952	-0.619434	-0.841555	0.340554	0.298486	2.69159e-15	NA	-53.376
Ornithischians Tail Length ~ Total Mass OLS	-0.240407	0.20489	-0.00295128	-0.477862	0.287905	0.121876	9.59642e-05	0.625072	-9.35054
Ornithischians Tail Length ~ Total Mass PGLS	-0.227294	0.202968	0.00996115	-0.46455	0.247903	0.158034	8.21189e-08	NA	-27.5679
Ornithischians UpperArm Length ~ Total Mass OLS	-1.35949	0.324878	-1.2676	-1.45137	0.357002	0.292754	1.06273e-12	0.966643	-41.6306
Ornithischians UpperArm Length ~ Total Mass PGLS	-1.32991	0.30924	-1.1272	-1.53261	0.347631	0.27085	2.84413e-11	NA	-32.9193
Ornithischians Forearm Length ~ Total Mass OLS	-1.50761	0.348902	-1.36608	-1.64914	0.398382	0.299422	1.88783e-10	0.93358	-26.9438
Ornithischians Forearm Length ~ Total Mass PGLS	-1.46237	0.32563	-1.1896	-1.73515	0.377292	0.273968	9.10075e-10	NA	-22.8245
Ornithischians Hand Length ~ Total Mass OLS	-1.61683	0.33013	-1.45384	-1.77982	0.387112	0.273149	2.91895e-09	0.904475	-22.1444
Ornithischians Hand Length ~ Total Mass PGLS	-1.55683	0.309541	-1.26938	-1.84428	0.363982	0.2551	3.77669e-09	NA	-21.0428
Ornithischians Forelimb Length ~ Total Mass OLS	-1.00403	0.334382	-0.88687	-1.12118	0.37534	0.293425	2.34616e-11	0.949655	-33.3707
Ornithischians Forelimb Length ~ Total Mass PGLS	-0.960839	0.31431	-0.758146	-1.16353	0.352698	0.275922	2.2513e-11	NA	-32.9211
Ornithischians Thigh Length ~ Total Mass OLS	-1.16644	0.323132	-1.05435	-1.27854	0.362321	0.283944	2.03478e-11	0.950599	-34.8719
Ornithischians Thigh Length ~ Total Mass PGLS	-1.16722	0.32098	-0.96356	-1.37088	0.359551	0.282409	1.78336e-11	NA	-32.7593
Ornithischians Shank Length ~ Total Mass OLS	-1.02453	0.252094	-0.863733	-1.18532	0.308308	0.19588	9.02013e-08	0.849577	-22.6054
Ornithischians Shank Length ~ Total Mass PGLS	-0.984169	0.238704	-0.786738	-1.1816	0.276096	0.201312	7.62258e-10	NA	-33.8153
Ornithischians Foot Length ~ Total Mass OLS	-0.936153	0.163801	-0.658478	-1.21383	0.260876	0.0667263	0.00264435	0.427244	-4.03059
Ornithischians Foot Length ~ Total Mass PGLS	-0.926378	0.159755	-0.648444	-1.20431	0.212393	0.107116	1.05892e-05	NA	-22.1875
Ornithischians Hindlimb Length ~ Total Mass OLS	-0.57479	0.255946	-0.429098	-0.720481	0.30688	0.205012	2.01012e-08	0.876656	-25.9591
Ornithischians Hindlimb Length ~ Total Mass PGLS	-0.559782	0.249626	-0.384456	-0.735108	0.282831	0.21642	7.61934e-11	NA	-37.8525
Ornithischians No Bipeds UpperArm Length ~ Total Mass OLS	-1.27754	0.300133	-1.11897	-1.4361	0.349882	0.250383	4.08307e-08	0.935936	-36.2492
Ornithischians No Bipeds UpperArm Length ~ Total Mass PGLS	-1.24995	0.288151	-1.02268	-1.47723	0.337926	0.238377	6.26499e-08	NA	-25.518
Ornithischians No Bipeds Forearm Length ~ Total Mass OLS	-1.43522	0.327737	-1.17891	-1.69153	0.408155	0.247319	2.16588e-06	0.868795	-23.763
Ornithischians No Bipeds Forearm Length ~ Total Mass PGLS	-1.37146	0.301479	-1.08259	-1.66033	0.364744	0.238215	4.58103e-07	NA	-19.2826
Ornithischians No Bipeds Hand Length ~ Total Mass OLS	-1.52008	0.302689	-1.22493	-1.81523	0.395292	0.210085	1.76558e-05	0.808786	-20.0945
Ornithischians No Bipeds Hand Length ~ Total Mass PGLS	-1.46626	0.286978	-1.2218	-1.71072	0.340516	0.233439	1.38505e-07	NA	-23.6228
Ornithischians No Bipeds Forelimb Length ~ Total Mass OLS	-0.924293	0.310973	-0.723319	-1.12527	0.374029	0.247917	3.23903e-07	0.906848	-30.0865
Ornithischians No Bipeds Forelimb Length ~ Total Mass PGLS	-0.874331	0.29182	-0.699764	-1.0489	0.330051	0.253589	3.43773e-09	NA	-32.3782
Ornithischians No Bipeds Thigh Length ~ Total Mass OLS	-1.2579	0.350121	-0.992272	-1.52353	0.433462	0.26678	1.60798e-06	0.875644	-22.8347
Ornithischians No Bipeds Thigh Length ~ Total Mass PGLS	-1.19606	0.325528	-0.920222	-1.4719	0.385938	0.265118	1.3119e-07	NA	-20.4831
Ornithischians No Bipeds Shank Length ~ Total Mass OLS	-1.14027	0.285693	-0.760994	-1.51955	0.404691	0.166694	0.000258632	0.691692	-13.5742
Ornithischians No Bipeds Shank Length ~ Total Mass PGLS	-0.988231	0.235306	-0.727849	-1.24861	0.292331	0.17828	1.91801e-06	NA	-21.9822
Ornithischians No Bipeds Foot Length ~ Total Mass OLS	-1.04802	0.195978	-0.353703	-1.74234	0.413822	-0.0218656	0.073261	0.195746	2.14711
Ornithischians No Bipeds Foot Length ~ Total Mass PGLS	-0.957014	0.168977	-0.569246	-1.34478	0.253901	0.0840536	0.00110017	NA	-11.6276
Ornithischians No Bipeds Hindlimb Length ~ Total Mass OLS	-0.680803	0.286867	-0.331843	-1.02976	0.396354	0.17738	0.00012524	0.72885	-15.7402
Ornithischians No Bipeds Hindlimb Length ~ Total Mass PGLS	-0.581247	0.253275	-0.344589	-0.817904	0.305105	0.201446	3.55392e-07	NA	-24.4662

## Sheet: Pref iso - SegMasses ~ Mass
Segment mass ~ body mass regressions - Preferred isometric model set
Test	Intercept	Slope	Intercept +95CI	Intercept -95CI	Slope +95CI	Slope -95CI	slope p-value	Adj. R2	AICc
Theropods Head Mass ~ Total Mass OLS	-1.28819	0.946697	-0.971282	-1.6051	1.06586	0.827532	9.32215e-11	0.950712	17.3426
Theropods Head Mass ~ Total Mass PGLS	-1.34685	0.916143	-0.671226	-2.02248	1.04233	0.789954	3.10053e-10	NA	16.3309
Theropods Neck Mass ~ Total Mass OLS	-1.42613	1.04723	-1.26453	-1.58774	1.108	0.986465	2.32487e-15	0.989132	-4.20779
Theropods Neck Mass ~ Total Mass PGLS	-1.43325	1.0468	-0.922043	-1.94446	1.14228	0.951324	1.18581e-12	NA	7.40716
Theropods Torso Mass ~ Total Mass OLS	-0.281872	1.00101	-0.222809	-0.340935	1.02322	0.978804	3.51228e-21	0.998397	-36.4179
Theropods Torso Mass ~ Total Mass PGLS	-0.289755	1.00074	-0.129021	-0.450488	1.03076	0.970722	2.37799e-19	NA	-29.6178
Theropods Tail Mass ~ Total Mass OLS	-0.925073	1.03563	-0.727959	-1.12219	1.10763	0.963632	1.3826e-13	0.985695	-2.82514
Theropods Tail Mass ~ Total Mass PGLS	-0.868196	1.03228	-0.498466	-1.23793	1.10516	0.959389	1.68714e-13	NA	-3.25729
Theropods UpperArm Mass ~ Total Mass OLS	-1.48138	0.763772	-1.19624	-1.76652	0.870991	0.656553	3.98953e-10	0.939376	13.9623
Theropods UpperArm Mass ~ Total Mass PGLS	-1.54521	0.799761	-1.00559	-2.08482	0.900547	0.698976	9.46712e-11	NA	9.13769
Theropods Forearm Mass ~ Total Mass OLS	-1.66403	0.719864	-1.32585	-2.00222	0.847029	0.592699	8.04693e-09	0.90707	19.4219
Theropods Forearm Mass ~ Total Mass PGLS	-1.78243	0.760765	-1.12352	-2.44134	0.883832	0.637698	2.57422e-09	NA	15.5291
Theropods Hand Mass ~ Total Mass OLS	-1.78348	0.815765	-1.41961	-2.14734	0.952585	0.678944	4.11788e-09	0.915507	21.7638
Theropods Hand Mass ~ Total Mass PGLS	-1.82115	0.850236	-1.00007	-2.64224	1.00359	0.696879	1.0514e-08	NA	22.5705
Theropods Forelimb Mass ~ Total Mass OLS	-1.13597	0.766223	-0.826089	-1.44585	0.882744	0.649702	1.14668e-09	0.92955	16.6246
Theropods Forelimb Mass ~ Total Mass PGLS	-1.20696	0.804067	-0.618296	-1.79562	0.914012	0.694121	2.81376e-10	NA	11.9215
Theropods Thigh Mass ~ Total Mass OLS	-0.956502	1.01037	-0.795246	-1.11776	1.07101	0.949739	3.70672e-15	0.988383	-4.27752
Theropods Thigh Mass ~ Total Mass PGLS	-0.973069	1.01372	-0.599572	-1.34657	1.08348	0.943958	2.46287e-14	NA	-2.63652
Theropods Shank Mass ~ Total Mass OLS	-1.33199	0.970927	-1.14489	-1.5191	1.04128	0.900571	5.0241e-14	0.983147	0.48049
Theropods Shank Mass ~ Total Mass PGLS	-1.37757	0.975299	-0.92405	-1.83108	1.06	0.890594	6.06349e-13	NA	3.57534
Theropods Foot Mass ~ Total Mass OLS	-1.70224	0.95808	-1.51002	-1.89447	1.03036	0.885799	8.75741e-14	0.981757	1.34412
Theropods Foot Mass ~ Total Mass PGLS	-1.74435	0.979163	-1.32555	-2.16315	1.05738	0.900943	1.9245e-13	NA	1.02685
Theropods Hindlimb Mass ~ Total Mass OLS	-0.748964	0.995658	-0.587468	-0.910461	1.05638	0.934932	4.63735e-15	0.988006	-4.22972
Theropods Hindlimb Mass ~ Total Mass PGLS	-0.774853	1.00111	-0.406243	-1.14346	1.06996	0.932263	2.44063e-14	NA	-3.05803
Sauropodomorphs Head Mass ~ Total Mass OLS	-1.72604	0.843091	-0.990364	-2.46172	1.02481	0.661368	2.1166e-08	0.840442	-1.48772
Sauropodomorphs Head Mass ~ Total Mass PGLS	-1.8626	0.800181	-0.300619	-3.42458	1.20448	0.395887	0.000633945	NA	15.8657
Sauropodomorphs Neck Mass ~ Total Mass OLS	-2.36793	1.35259	-1.61875	-3.11711	1.53765	1.16753	1.99471e-11	0.929355	-0.796635
Sauropodomorphs Neck Mass ~ Total Mass PGLS	-2.28222	1.42405	-0.776902	-3.78754	1.81368	1.03442	5.99987e-07	NA	14.4616
Sauropodomorphs Torso Mass ~ Total Mass OLS	-0.211246	0.9844	-0.0449695	-0.377522	1.02547	0.943327	5.62717e-20	0.993007	-57.9991
Sauropodomorphs Torso Mass ~ Total Mass PGLS	-0.21499	0.989052	0.109539	-0.539518	1.07305	0.905052	8.43154e-15	NA	-43.845
Sauropodomorphs Tail Mass ~ Total Mass OLS	-0.185701	0.818943	0.591909	-0.96331	1.01102	0.626862	7.13936e-08	0.816167	0.618732
Sauropodomorphs Tail Mass ~ Total Mass PGLS	-0.126661	0.762471	1.00285	-1.25617	1.05483	0.470115	3.88431e-05	NA	3.54721
Sauropodomorphs UpperArm Mass ~ Total Mass OLS	-1.66669	1.02917	-1.17854	-2.15484	1.14975	0.908585	1.6508e-12	0.947256	-17.0742
Sauropodomorphs UpperArm Mass ~ Total Mass PGLS	-1.84027	1.03754	-0.819185	-2.86136	1.30183	0.773246	2.26812e-07	NA	-0.287534
Sauropodomorphs Forearm Mass ~ Total Mass OLS	-2.22676	1.1046	-1.40511	-3.0484	1.30755	0.901637	1.96882e-09	0.879073	2.71195
Sauropodomorphs Forearm Mass ~ Total Mass PGLS	-2.53773	1.11312	-0.636345	-4.43911	1.60527	0.620981	0.000177049	NA	23.3375
Sauropodomorphs Hand Mass ~ Total Mass OLS	-2.2684	1.05953	-1.2413	-3.29549	1.31324	0.805826	9.5687e-08	0.809794	11.1927
Sauropodomorphs Hand Mass ~ Total Mass PGLS	-2.2965	1.01108	-0.733121	-3.85988	1.41574	0.606423	6.23262e-05	NA	15.8998
Sauropodomorphs Forelimb Mass ~ Total Mass OLS	-1.47454	1.05297	-0.864955	-2.08412	1.20354	0.902393	4.02457e-11	0.923299	-8.63245
Sauropodomorphs Forelimb Mass ~ Total Mass PGLS	-1.67068	1.04963	-0.413772	-2.92758	1.37496	0.724301	3.05468e-06	NA	7.60828
Sauropodomorphs Thigh Mass ~ Total Mass OLS	-0.768957	0.931024	-0.395183	-1.14273	1.02335	0.838697	1.08726e-13	0.961672	-27.2191
Sauropodomorphs Thigh Mass ~ Total Mass PGLS	-0.683992	0.874779	-0.0553814	-1.3126	1.03748	0.712073	2.36844e-09	NA	-18.7218
Sauropodomorphs Shank Mass ~ Total Mass OLS	-1.0956	0.888641	-0.694616	-1.49659	0.987691	0.789591	7.34572e-13	0.952037	-24.5484
Sauropodomorphs Shank Mass ~ Total Mass PGLS	-1.12352	0.845387	-0.489816	-1.75723	1.00941	0.681362	4.47273e-09	NA	-18.415
Sauropodomorphs Foot Mass ~ Total Mass OLS	-1.29051	0.813949	-0.668796	-1.91222	0.967521	0.660378	2.93888e-09	0.873278	-7.88376
Sauropodomorphs Foot Mass ~ Total Mass PGLS	-1.18677	0.73992	-0.102997	-2.27055	1.02044	0.459402	3.4208e-05	NA	1.97663
Sauropodomorphs Hindlimb Mass ~ Total Mass OLS	-0.539228	0.912773	-0.195948	-0.882509	0.997568	0.827977	3.71309e-14	0.966215	-30.453
Sauropodomorphs Hindlimb Mass ~ Total Mass PGLS	-0.470856	0.85623	0.0898764	-1.03159	1.00137	0.711093	5.74058e-10	NA	-23.064
Sauropodomorphs No Bipeds UpperArm Mass ~ Total Mass OLS	-1.51214	0.992857	-0.708778	-2.3155	1.18562	0.800093	1.44396e-08	0.88194	-12.9356
Sauropodomorphs No Bipeds UpperArm Mass ~ Total Mass PGLS	-1.89284	1.04631	-0.59733	-3.18835	1.35085	0.741773	2.51351e-06	NA	0.652247
Sauropodomorphs No Bipeds Forearm Mass ~ Total Mass OLS	-1.63168	0.96483	-0.324654	-2.9387	1.27845	0.651214	9.08126e-06	0.724132	3.61248
Sauropodomorphs No Bipeds Forearm Mass ~ Total Mass PGLS	-2.50043	1.10725	-0.0826458	-4.91821	1.6756	0.538891	0.000850985	NA	21.8664
Sauropodomorphs No Bipeds Hand Mass ~ Total Mass OLS	-1.08708	0.782073	0.401068	-2.57522	1.13915	0.424998	0.000303083	0.565139	8.02492
Sauropodomorphs No Bipeds Hand Mass ~ Total Mass PGLS	-1.78745	0.929742	0.128494	-3.7034	1.38013	0.479354	0.000516929	NA	13.9566
Sauropodomorphs No Bipeds Forelimb Mass ~ Total Mass OLS	-0.992726	0.939801	-0.0371705	-1.94828	1.16908	0.710519	2.86348e-07	0.824806	-7.03684
Sauropodomorphs No Bipeds Forelimb Mass ~ Total Mass PGLS	-1.58999	1.03695	0.00534025	-3.18531	1.41197	0.661928	2.95058e-05	NA	7.7301
Sauropodomorphs No Bipeds Thigh Mass ~ Total Mass OLS	-0.735052	0.923064	-0.110357	-1.35975	1.07296	0.773171	1.25746e-09	0.914569	-21.4878
Sauropodomorphs No Bipeds Thigh Mass ~ Total Mass PGLS	-0.695775	0.876541	0.103128	-1.49468	1.06434	0.68874	5.34917e-08	NA	-15.7841
Sauropodomorphs No Bipeds Shank Mass ~ Total Mass OLS	-1.06449	0.881332	-0.393279	-1.73569	1.04239	0.720279	6.36711e-09	0.894073	-19.0462
Sauropodomorphs No Bipeds Shank Mass ~ Total Mass PGLS	-1.16766	0.852434	-0.363027	-1.97228	1.04158	0.663287	8.4589e-08	NA	-15.5413
Sauropodomorphs No Bipeds Foot Mass ~ Total Mass OLS	-0.483174	0.62435	0.375236	-1.34158	0.830322	0.418377	1.07365e-05	0.718028	-10.682
Sauropodomorphs No Bipeds Foot Mass ~ Total Mass PGLS	-0.922486	0.69705	0.425417	-2.27039	1.01391	0.380193	0.000290992	NA	2.00017
Sauropodomorphs No Bipeds Hindlimb Mass ~ Total Mass OLS	-0.433481	0.88794	0.135648	-1.00261	1.0245	0.751379	5.89896e-10	0.922733	-24.6551
Sauropodomorphs No Bipeds Hindlimb Mass ~ Total Mass PGLS	-0.462474	0.854756	0.250092	-1.17504	1.02226	0.68725	1.63648e-08	NA	-19.6725
Ornithischians Head Mass ~ Total Mass OLS	-1.2348	0.892941	-0.474248	-1.99535	1.15883	0.627051	3.29291e-06	0.758447	30.2277
Ornithischians Head Mass ~ Total Mass PGLS	-1.1356	0.907534	-0.376225	-1.89497	1.05135	0.763716	8.95883e-10	NA	11.9861
Ornithischians Neck Mass ~ Total Mass OLS	-1.58707	1.07982	-1.29229	-1.88186	1.18288	0.976762	6.34277e-13	0.968857	-1.99741
Ornithischians Neck Mass ~ Total Mass PGLS	-1.6042	1.07193	-1.19628	-2.01211	1.14919	0.994678	1.02695e-14	NA	-9.14251
Ornithischians Torso Mass ~ Total Mass OLS	-0.317313	1.02318	-0.191773	-0.442852	1.06707	0.979295	4.61986e-18	0.993559	-31.0207
Ornithischians Torso Mass ~ Total Mass PGLS	-0.352361	1.03667	-0.160058	-0.544663	1.07309	1.00025	2.34611e-19	NA	-34.7101
Ornithischians Tail Mass ~ Total Mass OLS	-0.562765	0.861234	-0.111465	-1.01406	1.01901	0.70346	6.58698e-09	0.893595	12.4826
Ornithischians Tail Mass ~ Total Mass PGLS	-0.327677	0.780139	0.224185	-0.879539	0.884658	0.675621	8.4334e-11	NA	1.1336
Ornithischians UpperArm Mass ~ Total Mass OLS	-2.12232	1.15425	-1.75782	-2.48683	1.28168	1.02682	5.25814e-12	0.958735	5.22027
Ornithischians UpperArm Mass ~ Total Mass PGLS	-2.05455	1.12444	-1.49644	-2.61266	1.23014	1.01874	5.08489e-13	NA	1.51657
Ornithischians Forearm Mass ~ Total Mass OLS	-2.3009	1.13002	-1.99068	-2.61112	1.23847	1.02156	6.88297e-13	0.968517	-0.261941
Ornithischians Forearm Mass ~ Total Mass PGLS	-2.13257	1.08147	-1.59209	-2.67305	1.18383	0.979108	5.62017e-13	NA	0.425011
Ornithischians Hand Mass ~ Total Mass OLS	-2.68213	1.1766	-2.29184	-3.07242	1.31305	1.04016	1.06883e-11	0.954652	7.54418
Ornithischians Hand Mass ~ Total Mass PGLS	-2.52092	1.13304	-1.77549	-3.26635	1.27422	0.991865	2.99781e-11	NA	11.3563
Ornithischians Forelimb Mass ~ Total Mass OLS	-1.83614	1.15216	-1.49936	-2.17292	1.26989	1.03442	1.71557e-12	0.964448	2.53086
Ornithischians Forelimb Mass ~ Total Mass PGLS	-1.72273	1.11423	-1.19132	-2.25415	1.21488	1.01359	2.83771e-13	NA	-0.150328
Ornithischians Thigh Mass ~ Total Mass OLS	-1.07453	1.02502	-0.806458	-1.3426	1.11874	0.931307	3.38871e-13	0.97135	-5.22739
Ornithischians Thigh Mass ~ Total Mass PGLS	-1.20438	1.05612	-0.828946	-1.57981	1.12722	0.985015	3.75291e-15	NA	-11.964
Ornithischians Shank Mass ~ Total Mass OLS	-1.27048	0.920298	-1.01358	-1.52737	1.01011	0.830487	8.77634e-13	0.967482	-6.67499
Ornithischians Shank Mass ~ Total Mass PGLS	-1.21209	0.902359	-0.795058	-1.62912	0.981341	0.823376	1.79017e-13	NA	-8.39112
Ornithischians Foot Mass ~ Total Mass OLS	-1.68833	0.854605	-1.3531	-2.02355	0.971801	0.737409	1.17411e-10	0.937641	2.37371
Ornithischians Foot Mass ~ Total Mass PGLS	-1.57144	0.811662	-1.11391	-2.02896	0.898314	0.725011	3.23572e-12	NA	-5.24036
Ornithischians Hindlimb Mass ~ Total Mass OLS	-0.818754	0.988654	-0.560391	-1.07712	1.07898	0.898331	3.35144e-13	0.971393	-6.48143
Ornithischians Hindlimb Mass ~ Total Mass PGLS	-0.888075	1.00403	-0.536514	-1.23964	1.07061	0.937443	3.00126e-15	NA	-14.1975
Ornithischians No Bipeds UpperArm Mass ~ Total Mass OLS	-1.56448	0.98644	-0.959238	-2.16973	1.17634	0.796543	1.90971e-07	0.915325	-1.42255
Ornithischians No Bipeds UpperArm Mass ~ Total Mass PGLS	-1.74637	1.04283	-1.2825	-2.21024	1.14442	0.941239	1.43973e-10	NA	-6.96843
Ornithischians No Bipeds Forearm Mass ~ Total Mass OLS	-1.76007	0.967752	-1.37118	-2.14896	1.08977	0.845737	2.28666e-09	0.961995	-12.9234
Ornithischians No Bipeds Forearm Mass ~ Total Mass PGLS	-1.79795	0.983939	-1.42932	-2.16657	1.06467	0.903207	2.24725e-11	NA	-12.9437
Ornithischians No Bipeds Hand Mass ~ Total Mass OLS	-1.86965	0.933726	-1.45622	-2.28308	1.06344	0.804011	6.39951e-09	0.9542	-11.3323
Ornithischians No Bipeds Hand Mass ~ Total Mass PGLS	-2.06712	1.00389	-1.45043	-2.68382	1.13895	0.868833	4.55704e-09	NA	0.435669
Ornithischians No Bipeds Forelimb Mass ~ Total Mass OLS	-1.24467	0.974591	-0.785081	-1.70426	1.11879	0.830394	1.24376e-08	0.948341	-8.58045
Ornithischians No Bipeds Forelimb Mass ~ Total Mass PGLS	-1.38363	1.02027	-1.04827	-1.71898	1.09371	0.946826	5.42153e-12	NA	-15.4035
Ornithischians No Bipeds Thigh Mass ~ Total Mass OLS	-1.38371	1.11615	-0.783506	-1.98392	1.30447	0.927837	4.90822e-08	0.933767	-1.63988
Ornithischians No Bipeds Thigh Mass ~ Total Mass PGLS	-1.39568	1.11632	-0.97917	-1.81218	1.20754	1.0251	2.14919e-11	NA	-9.76869
Ornithischians No Bipeds Shank Mass ~ Total Mass OLS	-1.32287	0.932651	-0.756163	-1.88958	1.11046	0.754845	1.72918e-07	0.916831	-3.13309
Ornithischians No Bipeds Shank Mass ~ Total Mass PGLS	-1.17741	0.889695	-0.668094	-1.68672	1.00124	0.778153	2.15333e-09	NA	-4.53859
Ornithischians No Bipeds Foot Mass ~ Total Mass OLS	-1.65233	0.839185	-0.915142	-2.38951	1.07048	0.607891	6.64458e-06	0.839509	3.70478
Ornithischians No Bipeds Foot Mass ~ Total Mass PGLS	-1.42783	0.771263	-0.904155	-1.9515	0.88595	0.656576	1.31114e-08	NA	-3.81573
Ornithischians No Bipeds Hindlimb Mass ~ Total Mass OLS	-1.0302	1.04979	-0.448161	-1.61223	1.23241	0.86718	6.73645e-08	0.929863	-2.43929
Ornithischians No Bipeds Hindlimb Mass ~ Total Mass PGLS	-1.00297	1.04024	-0.588085	-1.41786	1.1311	0.949375	4.42788e-11	NA	-9.86987

## Sheet: Bird allo - CoM ~ Segment Mass%
Relative centre of mass ~ segment mass regressions - Bird allometric model set
CoMGA= centre of Mass/glenoacetabular distance
CoM33= centre of mass/body mass^1/3
AP = anterposterior
DV = dorsoventral
Test	Intercept	Slope	Intercept +95%CI	Intercept -95%CI	Slope +95%CI	Slope -95%CI	slope p-value	Adj. R2	AICc
CoMGAAP ~ Theropod Head Mass % OLS	0.155606	4.14808	0.289594	0.0216175	7.51543	0.780723	0.0193265	0.285049	-18.3597
CoMGAAP ~ Theropod Head Mass % PGLS	0.119564	3.11381	0.362748	-0.12362	6.44373	-0.216105	0.0646252	NA	-13.918
CoMGAAP ~ Theropod Neck Mass % OLS	0.162103	5.36161	0.311054	0.0131523	10.494	0.229211	0.0417899	0.211363	-16.7902
CoMGAAP ~ Theropod Neck Mass % PGLS	0.122437	3.36677	0.384719	-0.139845	8.11343	-1.3799	0.150451	NA	-12.3248
CoMGAAP ~ Theropod Torso Mass % OLS	0.252287	0.0774117	0.877458	-0.372884	1.03151	-0.876684	0.864341	-0.069116	-11.9217
CoMGAAP ~ Theropod Torso Mass % PGLS	0.0485081	0.225959	0.695415	-0.598399	1.13027	-0.678352	0.600428	NA	-10.202
CoMGAAP ~ Theropod Tail Mass % OLS	0.471758	-1.62382	0.590498	0.353018	-0.68094	-2.5667	0.0025674	0.478442	-28.6116
CoMGAAP ~ Theropod Tail Mass % PGLS	0.45053	-1.92824	0.664082	0.236978	-0.860778	-2.99571	0.00181777	NA	-24.2603
CoMGAAP ~ Theropod UpperArm Mass % OLS	0.236505	5.1399	0.30715	0.165861	8.49102	1.78878	0.00537187	0.395691	-21.0497
CoMGAAP ~ Theropod UpperArm Mass % PGLS	0.164981	5.17764	0.377718	-0.0477562	9.33494	1.02034	0.0182575	NA	-21.0497
CoMGAAP ~ Theropod Forearm Mass % OLS	0.240882	7.04523	0.301428	0.180336	10.8065	3.28398	0.00127187	0.502317	-24.1557
CoMGAAP ~ Theropod Forearm Mass % PGLS	0.174731	7.14096	0.36837	-0.0189085	11.7022	2.57976	0.00469009	NA	-19.3293
CoMGAAP ~ Theropod Hand Mass % OLS	0.227861	12.6178	0.313325	0.142396	22.7712	2.4645	0.0184657	0.289244	-18.4538
CoMGAAP ~ Theropod Hand Mass % PGLS	0.145435	13.802	0.371239	-0.0803699	26.5989	1.00509	0.0364234	NA	-15.0561
CoMGAAP ~ Theropod Forelimb Mass % OLS	0.232731	2.53667	0.301151	0.16431	4.06336	1.00998	0.00311526	0.438196	-22.2166
CoMGAAP ~ Theropod Forelimb Mass % PGLS	0.162595	2.63947	0.366766	-0.0415766	4.53219	0.746756	0.0097235	NA	-17.7825
CoMGAAP ~ Theropod Thigh Mass % OLS	0.306734	-0.0468539	0.520029	0.093439	2.24626	-2.33997	0.965664	-0.0712816	-11.8893
CoMGAAP ~ Theropod Thigh Mass % PGLS	0.233433	-0.426809	0.562734	-0.0958689	1.95944	-2.81305	0.707022	NA	-10.0444
CoMGAAP ~ Theropod Shank Mass % OLS	0.34543	-0.933576	0.543668	0.147193	3.08107	-4.94823	0.625697	-0.0527235	-12.1689
CoMGAAP ~ Theropod Shank Mass % PGLS	0.241761	-0.97768	0.559425	-0.0759039	3.08635	-5.04171	0.613928	NA	-10.1784
CoMGAAP ~ Theropod Foot Mass % OLS	0.290625	0.70847	0.470308	0.110943	10.3436	-8.92665	0.87694	-0.0695285	-11.9155
CoMGAAP ~ Theropod Foot Mass % PGLS	0.237843	-2.22371	0.562198	-0.0865123	8.46681	-12.9142	0.662324	NA	-10.1029
CoMGAAP ~ Theropod Hindlimb Mass % OLS	0.318341	-0.104635	0.532545	0.104136	1.23482	-1.4441	0.869337	-0.0692845	-11.9192
CoMGAAP ~ Theropod Hindlimb Mass % PGLS	0.245035	-0.321073	0.581516	-0.0914466	1.12327	-1.76541	0.640874	NA	-10.1348
CoMGAAP ~ Sauropodomorph Head Mass % OLS	0.464046	-22.5477	0.594875	0.333217	11.6678	-56.7632	0.182359	0.0492828	-21.5929
CoMGAAP ~ Sauropodomorph Head Mass % PGLS	0.444275	-16.5446	0.798835	0.0897138	6.76723	-39.8565	0.152638	NA	-15.7657
CoMGAAP ~ Sauropodomorph Neck Mass % OLS	0.245135	3.56544	0.35788	0.132389	6.12098	1.0099	0.00908261	0.298646	-27.3728
CoMGAAP ~ Sauropodomorph Neck Mass % PGLS	0.26113	3.16208	0.586351	-0.0640915	5.42134	0.902811	0.00890424	NA	-21.2787
CoMGAAP ~ Sauropodomorph Torso Mass % OLS	-0.992419	1.85472	-0.332424	-1.65241	2.74065	0.968786	0.000377216	0.506977	-34.0695
CoMGAAP ~ Sauropodomorph Torso Mass % PGLS	-0.667776	1.45397	0.14679	-1.48234	2.46612	0.441821	0.00754254	NA	-21.6199
CoMGAAP ~ Sauropodomorph Tail Mass % OLS	0.614747	-2.24041	0.712836	0.516657	-1.34918	-3.13163	5.83306e-05	0.601152	-38.097
CoMGAAP ~ Sauropodomorph Tail Mass % PGLS	0.664136	-2.24409	0.937323	0.390948	-1.2232	-3.26498	0.000235366	NA	-28.9476
CoMGAAP ~ Sauropodomorph UpperArm Mass % OLS	0.355079	2.61146	0.583734	0.126424	20.8919	-15.669	0.766766	-0.0531957	-19.6479
CoMGAAP ~ Sauropodomorph UpperArm Mass % PGLS	0.404995	1.7231	0.794143	0.0158471	14.9891	-11.5429	0.787355	NA	-19.6479
CoMGAAP ~ Sauropodomorph Forearm Mass % OLS	0.377731	1.20323	0.51114	0.244322	17.3634	-14.9569	0.877025	-0.0572888	-19.5742
CoMGAAP ~ Sauropodomorph Forearm Mass % PGLS	0.419288	-0.791699	0.794329	0.044246	9.43286	-11.0163	0.872157	NA	-13.4417
CoMGAAP ~ Sauropodomorph Hand Mass % OLS	0.402076	-3.84955	0.516807	0.287344	20.3849	-28.084	0.741622	-0.051874	-19.6718
CoMGAAP ~ Sauropodomorph Hand Mass % PGLS	0.446752	-17.5329	0.79298	0.100524	3.28386	-38.3496	0.0934659	NA	-16.649
CoMGAAP ~ Sauropodomorph Forelimb Mass % OLS	0.378582	0.341231	0.567384	0.18978	7.96861	-7.28615	0.925904	-0.0582689	-19.5566
CoMGAAP ~ Sauropodomorph Forelimb Mass % PGLS	0.428456	-0.945933	0.806352	0.05056	4.47496	-6.36682	0.7173	NA	-13.5628
CoMGAAP ~ Sauropodomorph Thigh Mass % OLS	0.717665	-5.57476	0.956623	0.478707	-1.63699	-9.51254	0.00828278	0.305597	-27.5621
CoMGAAP ~ Sauropodomorph Thigh Mass % PGLS	0.69171	-5.06997	1.07842	0.304999	-0.963148	-9.17679	0.0185025	NA	-19.7921
CoMGAAP ~ Sauropodomorph Shank Mass % OLS	0.552801	-7.0049	0.725908	0.379695	-0.0715578	-13.9382	0.0479293	0.164488	-24.0472
CoMGAAP ~ Sauropodomorph Shank Mass % PGLS	0.566028	-6.8862	0.954704	0.177352	1.43354	-15.2059	0.0988048	NA	-16.5467
CoMGAAP ~ Sauropodomorph Foot Mass % OLS	0.483211	-19.4083	0.599203	0.367219	1.14945	-39.966	0.0627021	0.141527	-23.5321
CoMGAAP ~ Sauropodomorph Foot Mass % PGLS	0.513285	-14.5441	0.905857	0.120713	9.89642	-38.9846	0.226276	NA	-15.0967
CoMGAAP ~ Sauropodomorph Hindlimb Mass % OLS	0.703436	-3.59663	0.922493	0.484379	-1.17125	-6.02201	0.00611659	0.328073	-28.1872
CoMGAAP ~ Sauropodomorph Hindlimb Mass % PGLS	0.698287	-3.42046	1.08671	0.309861	-0.668056	-6.17287	0.0178518	NA	-19.8641
CoMGAAP ~ Sauropodomorphs No Bipeds UpperArm Mass % OLS	0.381889	1.32322	0.625396	0.138382	20.5217	-17.8753	0.885163	-0.0651342	-15.9881
CoMGAAP ~ Sauropodomorphs No Bipeds UpperArm Mass % PGLS	0.447367	1.81555	0.913148	-0.0184143	16.0224	-12.3913	0.789039	NA	-11.2929
CoMGAAP ~ Sauropodomorphs No Bipeds Forearm Mass % OLS	0.412136	-1.81529	0.563676	0.260596	15.7556	-19.3862	0.82868	-0.0632296	-16.0185
CoMGAAP ~ Sauropodomorphs No Bipeds Forearm Mass % PGLS	0.461669	-0.810974	0.91593	0.00740718	10.1208	-11.7428	0.87647	NA	-11.2373
CoMGAAP ~ Sauropodomorphs No Bipeds Hand Mass % OLS	0.440618	-9.83975	0.571479	0.309757	16.4425	-36.1221	0.43733	-0.0232283	-16.6704
CoMGAAP ~ Sauropodomorphs No Bipeds Hand Mass % PGLS	0.52855	-19.438	0.945975	0.111125	2.94385	-41.8198	0.0839451	NA	-14.7066
CoMGAAP ~ Sauropodomorphs No Bipeds Forelimb Mass % OLS	0.424817	-1.10189	0.636812	0.212823	7.19007	-9.39385	0.780864	-0.0609921	-16.0543
CoMGAAP ~ Sauropodomorphs No Bipeds Forelimb Mass % PGLS	0.472783	-0.998107	0.930466	0.0150989	4.80147	-6.79768	0.718875	NA	-11.3608
CoMGAAP ~ Sauropodomorphs No Bipeds Thigh Mass % OLS	0.703633	-5.24189	0.961552	0.445715	-0.919444	-9.56434	0.0207145	0.26204	-22.2265
CoMGAAP ~ Sauropodomorphs No Bipeds Thigh Mass % PGLS	0.696721	-5.04524	1.13635	0.257097	-0.560543	-9.52993	0.0299499	NA	-16.7252
CoMGAAP ~ Sauropodomorphs No Bipeds Shank Mass % OLS	0.569162	-7.82591	0.804955	0.333369	2.58955	-18.2414	0.130108	0.0890901	-18.6471
CoMGAAP ~ Sauropodomorphs No Bipeds Shank Mass % PGLS	0.551516	-7.34376	0.98869	0.114341	2.44965	-17.1372	0.130823	NA	-13.8825
CoMGAAP ~ Sauropodomorphs No Bipeds Foot Mass % OLS	0.480498	-18.5053	0.61682	0.344176	8.75041	-45.7609	0.16843	0.0640123	-18.1854
CoMGAAP ~ Sauropodomorphs No Bipeds Foot Mass % PGLS	0.52674	-14.1058	0.981558	0.0719208	12.9753	-41.187	0.284388	NA	-12.5515
CoMGAAP ~ Sauropodomorphs No Bipeds Hindlimb Mass % OLS	0.71196	-3.70977	0.974375	0.449545	-0.677107	-6.74243	0.0198073	0.265996	-22.3179
CoMGAAP ~ Sauropodomorphs No Bipeds Hindlimb Mass % PGLS	0.685429	-3.5227	1.11798	0.252882	-0.431123	-6.61428	0.0281966	NA	-16.8466
CoMGAAP ~ Ornithischians Head Mass % OLS	0.254256	1.58946	0.328294	0.180218	2.57517	0.603745	0.00366876	0.403267	-19.4337
CoMGAAP ~ Ornithischians Head Mass % PGLS	0.354546	0.679459	0.589352	0.119739	1.91416	-0.555237	0.259108	NA	-21.7855
CoMGAAP ~ Ornithischians Neck Mass % OLS	0.311724	0.769094	0.580408	0.0430395	15.7704	-14.2322	0.914432	-0.0658182	-9.57325
CoMGAAP ~ Ornithischians Neck Mass % PGLS	0.442027	-3.45468	0.730488	0.153566	7.43191	-14.3413	0.509095	NA	-20.8045
CoMGAAP ~ Ornithischians Torso Mass % OLS	0.13249	0.274476	0.728515	-0.463535	1.1174	-0.568443	0.498257	-0.0334775	-10.0971
CoMGAAP ~ Ornithischians Torso Mass % PGLS	0.0248536	0.496164	0.455635	-0.405928	1.01038	-0.018051	0.0575509	NA	-24.5166
CoMGAAP ~ Ornithischians Tail Mass % OLS	0.612504	-2.75987	0.686177	0.538831	-2.11875	-3.401	1.53144e-07	0.838688	-41.6719
CoMGAAP ~ Ornithischians Tail Mass % PGLS	0.532397	-1.8074	0.675917	0.388877	-1.13223	-2.48257	4.1634e-05	NA	-39.9093
CoMGAAP ~ Ornithischians UpperArm Mass % OLS	0.0540158	26.1388	0.144062	-0.0360308	34.0039	18.2737	3.72397e-06	0.754519	-34.534
CoMGAAP ~ Ornithischians UpperArm Mass % PGLS	0.174591	20.0903	0.349423	-0.000241863	28.9009	11.2798	0.000207857	NA	-34.534
CoMGAAP ~ Ornithischians Forearm Mass % OLS	0.0350826	52.236	0.165907	-0.0957419	74.1458	30.3263	0.000135239	0.60807	-26.5803
CoMGAAP ~ Ornithischians Forearm Mass % PGLS	0.176325	35.0932	0.380437	-0.0277879	54.4103	15.776	0.00150428	NA	-32.0736
CoMGAAP ~ Ornithischians Hand Mass % OLS	0.101574	92.5893	0.239917	-0.036769	144.831	40.3479	0.00182478	0.453376	-20.9248
CoMGAAP ~ Ornithischians Hand Mass % PGLS	0.312614	26.0971	0.565355	0.059872	66.8873	-14.6932	0.192787	NA	-22.2805
CoMGAAP ~ Ornithischians Forelimb Mass % OLS	0.0264592	16.2874	0.125972	-0.0730532	21.2871	11.2878	4.70337e-06	0.746892	-34.0138
CoMGAAP ~ Ornithischians Forelimb Mass % PGLS	0.130529	13.1689	0.306808	-0.0457499	18.5555	7.78232	0.000105535	NA	-37.8592
CoMGAAP ~ Ornithischians Thigh Mass % OLS	0.482614	-2.25379	0.70493	0.260298	0.742889	-5.25046	0.129767	0.0893456	-12.2479
CoMGAAP ~ Ornithischians Thigh Mass % PGLS	0.5475	-2.50471	0.789231	0.30577	-0.35558	-4.65384	0.0252863	NA	-26.1514
CoMGAAP ~ Ornithischians Shank Mass % OLS	0.464124	-3.86985	0.640983	0.287266	0.618229	-8.35793	0.0859728	0.129378	-13.0122
CoMGAAP ~ Ornithischians Shank Mass % PGLS	0.488575	-3.06923	0.714742	0.262407	-0.149607	-5.98884	0.040609	NA	-25.2018
CoMGAAP ~ Ornithischians Foot Mass % OLS	0.416274	-10.122	0.543474	0.289074	1.49389	-21.7379	0.0830076	0.132776	-13.0787
CoMGAAP ~ Ornithischians Foot Mass % PGLS	0.436018	-6.91958	0.652508	0.219527	0.447871	-14.287	0.063723	NA	-24.319
CoMGAAP ~ Ornithischians Hindlimb Mass % OLS	0.494698	-1.47671	0.698668	0.290728	0.183802	-3.13722	0.0774596	0.139461	-13.2102
CoMGAAP ~ Ornithischians Hindlimb Mass % PGLS	0.565583	-1.71862	0.786489	0.344677	-0.542632	-2.89461	0.00709706	NA	-28.7745
CoMGAAP ~ Ornithischians No Bipeds UpperArm Mass % OLS	0.0515045	27.4984	0.127854	-0.0248455	33.6519	21.3449	8.72222e-07	0.888621	-36.9058
CoMGAAP ~ Ornithischians No Bipeds UpperArm Mass % PGLS	0.179515	17.9651	0.349983	0.00904623	27.9656	7.96453	0.00225767	NA	-31.5011
CoMGAAP ~ Ornithischians No Bipeds Forearm Mass % OLS	-0.0109304	62.1084	0.148171	-0.170031	87.037	37.1799	0.00019088	0.70782	-24.3683
CoMGAAP ~ Ornithischians No Bipeds Forearm Mass % PGLS	0.205062	28.5728	0.423744	-0.0136204	53.137	4.00853	0.0265113	NA	-26.0821
CoMGAAP ~ Ornithischians No Bipeds Hand Mass % OLS	0.0981489	94.7218	0.381714	-0.185416	190.486	-1.04217	0.0521342	0.237586	-11.8997
CoMGAAP ~ Ornithischians No Bipeds Hand Mass % PGLS	0.419108	-12.9361	0.656307	0.18191	31.1117	-56.9839	0.53128	NA	-20.4904
CoMGAAP ~ Ornithischians No Bipeds Forelimb Mass % OLS	-0.0136881	18.6452	0.0811973	-0.108573	23.0419	14.2485	1.46574e-06	0.877701	-35.69
CoMGAAP ~ Ornithischians No Bipeds Forelimb Mass % PGLS	0.11212	13.1993	0.316158	-0.0919176	20.8631	5.53546	0.00299098	NA	-30.8693
CoMGAAP ~ Ornithischians No Bipeds Thigh Mass % OLS	0.462926	-1.4128	0.708803	0.217049	2.07096	-4.89656	0.391187	-0.0172328	-8.15114
CoMGAAP ~ Ornithischians No Bipeds Thigh Mass % PGLS	0.498012	-1.78696	0.723396	0.272628	0.359466	-3.93339	0.0940795	NA	-23.4688
CoMGAAP ~ Ornithischians No Bipeds Shank Mass % OLS	0.429735	-1.90878	0.647057	0.212412	4.39558	-8.21314	0.518891	-0.0485769	-7.75662
CoMGAAP ~ Ornithischians No Bipeds Shank Mass % PGLS	0.43022	-1.51118	0.65198	0.20846	1.8407	-4.86306	0.342376	NA	-21.1203
CoMGAAP ~ Ornithischians No Bipeds Foot Mass % OLS	0.390443	-2.97388	0.543597	0.237289	14.7366	-20.6844	0.718711	-0.0775291	-7.40254
CoMGAAP ~ Ornithischians No Bipeds Foot Mass % PGLS	0.397769	-2.28898	0.605986	0.189552	6.34552	-10.9235	0.571344	NA	-20.402
CoMGAAP ~ Ornithischians No Bipeds Hindlimb Mass % OLS	0.459122	-0.854876	0.706451	0.211793	1.35611	-3.06586	0.412907	-0.0235227	-8.07101
CoMGAAP ~ Ornithischians No Bipeds Hindlimb Mass % PGLS	0.520867	-1.31794	0.753863	0.287871	0.152175	-2.78805	0.0741313	NA	-23.945
CoM33AP ~ Theropod Head Mass % OLS	0.0126874	0.759091	0.0331146	-0.00773981	1.27246	0.245721	0.00679659	0.376497	-78.548
CoM33AP ~ Theropod Head Mass % PGLS	0.0046265	0.62325	0.0423711	-0.0331181	1.14009	0.106413	0.0215404	NA	-73.5332
CoM33AP ~ Theropod Neck Mass % OLS	0.0122338	1.04383	0.0346344	-0.0101669	1.81569	0.27197	0.0116301	0.330746	-77.4151
CoM33AP ~ Theropod Neck Mass % PGLS	0.00381086	0.736787	0.0447049	-0.0370832	1.47687	-0.00329421	0.0508958	NA	-71.7948
CoM33AP ~ Theropod Torso Mass % OLS	0.0524498	-0.0197569	0.154351	-0.0494514	0.135758	-0.175272	0.789233	-0.0657766	-69.9704
CoM33AP ~ Theropod Torso Mass % PGLS	0.0212465	-0.00174926	0.129921	-0.0874284	0.150167	-0.153666	0.980646	NA	-67.2849
CoM33AP ~ Theropod Tail Mass % OLS	0.0612054	-0.211484	0.0859924	0.0364184	-0.0146585	-0.40831	0.037162	0.238644	-75.6101
CoM33AP ~ Theropod Tail Mass % PGLS	0.0560659	-0.273014	0.101117	0.0110152	-0.0478225	-0.498205	0.0212202	NA	-70.9431
CoM33AP ~ Theropod UpperArm Mass % OLS	0.028201	0.885486	0.0392158	0.0171862	1.40799	0.36298	0.00270541	0.448761	-80.519
CoM33AP ~ Theropod UpperArm Mass % PGLS	0.0144902	0.91076	0.0487798	-0.0197994	1.58085	0.240674	0.0112991	NA	-80.519
CoM33AP ~ Theropod Forearm Mass % OLS	0.0291566	1.19074	0.0386228	0.0196903	1.7788	0.602676	0.00067522	0.543525	-83.5372
CoM33AP ~ Theropod Forearm Mass % PGLS	0.0163195	1.21923	0.0478118	-0.0151729	1.96104	0.477427	0.00336272	NA	-77.4494
CoM33AP ~ Theropod Hand Mass % OLS	0.02644	2.21959	0.03981	0.0130701	3.80797	0.63122	0.00960609	0.347337	-77.8167
CoM33AP ~ Theropod Hand Mass % PGLS	0.0103873	2.60617	0.0458014	-0.0250268	4.61317	0.599165	0.0146026	NA	-74.338
CoM33AP ~ Theropod Forelimb Mass % OLS	0.027607	0.434965	0.0382412	0.0169729	0.672247	0.197683	0.00150509	0.490797	-81.7882
CoM33AP ~ Theropod Forelimb Mass % PGLS	0.0140852	0.463152	0.0467855	-0.0186152	0.766292	0.160011	0.00550974	NA	-76.3928
CoM33AP ~ Theropod Thigh Mass % OLS	0.0402021	-0.00695122	0.0750234	0.00538072	0.367411	-0.381313	0.968795	-0.0713072	-69.8875
CoM33AP ~ Theropod Thigh Mass % PGLS	0.0226301	-0.0295506	0.0776297	-0.0323696	0.368998	-0.428099	0.875919	NA	-67.3131
CoM33AP ~ Theropod Shank Mass % OLS	0.0479029	-0.181274	0.0801462	0.0156596	0.471709	-0.834257	0.56107	-0.0449673	-70.2858
CoM33AP ~ Theropod Shank Mass % PGLS	0.0283262	-0.179169	0.0810455	-0.024393	0.495292	-0.85363	0.577871	NA	-67.651
CoM33AP ~ Theropod Foot Mass % OLS	0.0400978	-0.0295496	0.0694558	0.0107398	1.54471	-1.60381	0.968455	-0.0713045	-69.8876
CoM33AP ~ Theropod Foot Mass % PGLS	0.0297917	-0.525991	0.0833376	-0.0237543	1.23885	-2.29083	0.532993	NA	-67.7445
CoM33AP ~ Theropod Hindlimb Mass % OLS	0.0430172	-0.0228139	0.0779592	0.0080753	0.195685	-0.241312	0.826038	-0.0676043	-69.9429
CoM33AP ~ Theropod Hindlimb Mass % PGLS	0.0265611	-0.0430761	0.0826757	-0.0295535	0.197795	-0.283947	0.707064	NA	-67.4515
CoM33AP ~ Sauropodomorph Head Mass % OLS	0.0509159	-2.29745	0.0663446	0.0354873	1.73758	-6.33249	0.246112	0.0240239	-102.824
CoM33AP ~ Sauropodomorph Head Mass % PGLS	0.0531002	-1.95282	0.0927793	0.0134211	0.656021	-4.56166	0.132697	NA	-98.9878
CoM33AP ~ Sauropodomorph Neck Mass % OLS	0.0303502	0.319439	0.0447716	0.0159287	0.646322	-0.00744329	0.0548601	0.152978	-105.517
CoM33AP ~ Sauropodomorph Neck Mass % PGLS	0.0364153	0.274286	0.0766911	-0.00386052	0.554076	-0.00550483	0.054175	NA	-100.651
CoM33AP ~ Sauropodomorph Torso Mass % OLS	-0.12756	0.229429	-0.0566781	-0.198442	0.324576	0.134282	9.12974e-05	0.580243	-118.856
CoM33AP ~ Sauropodomorph Torso Mass % PGLS	-0.092784	0.191188	-0.0105125	-0.175056	0.293415	0.0889604	0.00104275	NA	-108.74
CoM33AP ~ Sauropodomorph Tail Mass % OLS	0.0696788	-0.261741	0.0810251	0.0583326	-0.158652	-0.364831	5.23138e-05	0.606081	-120.063
CoM33AP ~ Sauropodomorph Tail Mass % PGLS	0.0787823	-0.262419	0.108002	0.0495627	-0.153227	-0.371611	9.45792e-05	NA	-113.89
CoM33AP ~ Sauropodomorph UpperArm Mass % OLS	0.0441008	-0.0893587	0.0707797	0.0174219	2.04356	-2.22227	0.930599	-0.0583371	-101.285
CoM33AP ~ Sauropodomorph UpperArm Mass % PGLS	0.0518106	-0.215653	0.0956219	0.00799919	1.27787	-1.70918	0.764338	NA	-101.285
CoM33AP ~ Sauropodomorph Forearm Mass % OLS	0.0453282	-0.313404	0.0608109	0.0298454	1.56206	-2.18887	0.728747	-0.0511377	-101.415
CoM33AP ~ Sauropodomorph Forearm Mass % PGLS	0.0503534	-0.395614	0.0919744	0.0087323	0.739079	-1.53031	0.472006	NA	-96.982
CoM33AP ~ Sauropodomorph Hand Mass % OLS	0.0460324	-0.747724	0.0593074	0.0327573	2.05634	-3.55179	0.581052	-0.03947	-101.627
CoM33AP ~ Sauropodomorph Hand Mass % PGLS	0.0531703	-1.93026	0.0923315	0.0140092	0.424281	-4.2848	0.101809	NA	-99.4666
CoM33AP ~ Sauropodomorph Forelimb Mass % OLS	0.046747	-0.158854	0.0686359	0.0248582	0.725431	-1.04314	0.709372	-0.0499515	-101.436
CoM33AP ~ Sauropodomorph Forelimb Mass % PGLS	0.0527472	-0.259325	0.0944701	0.0110244	0.339185	-0.857836	0.373422	NA	-97.2985
CoM33AP ~ Sauropodomorph Thigh Mass % OLS	0.0778669	-0.586702	0.106981	0.0487526	-0.10693	-1.06647	0.0194663	0.239114	-107.554
CoM33AP ~ Sauropodomorph Thigh Mass % PGLS	0.0769416	-0.498789	0.122516	0.0313673	-0.0147962	-0.982783	0.044093	NA	-101.049
CoM33AP ~ Sauropodomorph Shank Mass % OLS	0.0599491	-0.713314	0.0807197	0.0391785	0.118599	-1.54523	0.0881646	0.112103	-104.621
CoM33AP ~ Sauropodomorph Shank Mass % PGLS	0.0667174	-0.777559	0.110479	0.0229557	0.159176	-1.71429	0.0979143	NA	-99.5382
CoM33AP ~ Sauropodomorph Foot Mass % OLS	0.0517526	-1.7534	0.0658658	0.0376395	0.747923	-4.25473	0.157442	0.0618804	-103.576
CoM33AP ~ Sauropodomorph Foot Mass % PGLS	0.0625172	-1.91233	0.105987	0.0190471	0.794013	-4.61867	0.154331	NA	-98.7212
CoM33AP ~ Sauropodomorph Hindlimb Mass % OLS	0.075596	-0.36974	0.102659	0.0485329	-0.0700994	-0.66938	0.0185492	0.242987	-107.651
CoM33AP ~ Sauropodomorph Hindlimb Mass % PGLS	0.0792961	-0.357401	0.124266	0.0343261	-0.0387413	-0.67606	0.0301051	NA	-101.796
CoM33AP ~ Sauropodomorphs No Bipeds UpperArm Mass % OLS	0.0456518	-0.160907	0.0748982	0.0164053	2.14493	-2.46675	0.883742	-0.0650958	-88.0473
CoM33AP ~ Sauropodomorphs No Bipeds UpperArm Mass % PGLS	0.0546974	-0.208541	0.107341	0.00205423	1.39713	-1.81421	0.78569	NA	-85.419
CoM33AP ~ Sauropodomorphs No Bipeds Forearm Mass % OLS	0.0477992	-0.529627	0.0658555	0.0297428	1.56398	-2.62324	0.597662	-0.0463852	-88.3485
CoM33AP ~ Sauropodomorphs No Bipeds Forearm Mass % PGLS	0.0534676	-0.396988	0.104047	0.00288772	0.820216	-1.61419	0.497579	NA	-85.8714
CoM33AP ~ Sauropodomorphs No Bipeds Hand Mass % OLS	0.0487325	-1.166	0.0644587	0.0330063	1.99248	-4.32448	0.44362	-0.0243838	-88.7098
CoM33AP ~ Sauropodomorphs No Bipeds Hand Mass % PGLS	0.0604317	-2.09974	0.108078	0.0127853	0.454999	-4.65448	0.100214	NA	-88.4968
CoM33AP ~ Sauropodomorphs No Bipeds Forelimb Mass % OLS	0.0500113	-0.260262	0.0752775	0.0247452	0.727998	-1.24852	0.582865	-0.0447215	-88.3756
CoM33AP ~ Sauropodomorphs No Bipeds Forelimb Mass % PGLS	0.0562444	-0.263237	0.106935	0.00555399	0.379091	-0.905565	0.396158	NA	-86.1758
CoM33AP ~ Sauropodomorphs No Bipeds Thigh Mass % OLS	0.0779616	-0.587918	0.10981	0.0461129	-0.054165	-1.12167	0.0330224	0.219966	-93.3425
CoM33AP ~ Sauropodomorphs No Bipeds Thigh Mass % PGLS	0.0765648	-0.501486	0.128369	0.0247601	0.026984	-1.02996	0.0613173	NA	-89.4321
CoM33AP ~ Sauropodomorphs No Bipeds Shank Mass % OLS	0.066755	-1.05497	0.0944395	0.0390705	0.167914	-2.27785	0.0858282	0.129541	-91.4778
CoM33AP ~ Sauropodomorphs No Bipeds Shank Mass % PGLS	0.0638186	-0.866805	0.11285	0.0147868	0.231587	-1.9652	0.113254	NA	-88.2698
CoM33AP ~ Sauropodomorphs No Bipeds Foot Mass % OLS	0.0528268	-2.05114	0.0693688	0.0362848	1.25619	-5.35847	0.206014	0.0446261	-89.8954
CoM33AP ~ Sauropodomorphs No Bipeds Foot Mass % PGLS	0.0621776	-1.94027	0.11256	0.0117953	1.05963	-4.94017	0.188241	NA	-87.3603
CoM33AP ~ Sauropodomorphs No Bipeds Hindlimb Mass % OLS	0.0804409	-0.434341	0.112312	0.0485694	-0.0660107	-0.80267	0.0238639	0.249439	-93.9972
CoM33AP ~ Sauropodomorphs No Bipeds Hindlimb Mass % PGLS	0.0770521	-0.375415	0.126999	0.0271051	-0.018424	-0.732405	0.040548	NA	-90.2434
CoM33AP ~ Ornithischian Head Mass % OLS	0.0296294	0.0774022	0.0364697	0.0227891	0.168472	-0.0136676	0.0901208	0.124811	-100.413
CoM33AP ~ Ornithischian Head Mass % PGLS	0.038722	0.0266748	0.0617092	0.0157348	0.14755	-0.0942002	0.644857	NA	-100.796
CoM33AP ~ Ornithischian Neck Mass % OLS	0.0314641	0.0938062	0.0519491	0.0109791	1.23754	-1.04992	0.863561	-0.0644979	-97.0839
CoM33AP ~ Ornithischian Neck Mass % PGLS	0.0453705	-0.341938	0.0725553	0.0181857	0.684022	-1.3679	0.488366	NA	-101.109
CoM33AP ~ Ornithischian Torso Mass % OLS	-0.00111527	0.0487693	0.0410009	-0.0432314	0.108331	-0.0107928	0.101391	0.113368	-100.192
CoM33AP ~ Ornithischian Torso Mass % PGLS	-0.00309285	0.0589032	0.03408	-0.0402656	0.103276	0.0145307	0.0126829	NA	-107.817
CoM33AP ~ Ornithischian Tail Mass % OLS	0.054742	-0.207964	0.0607349	0.0487491	-0.155812	-0.260116	4.05254e-07	0.816601	-126.98
CoM33AP ~ Ornithischian Tail Mass % PGLS	0.0537029	-0.171219	0.06714	0.0402658	-0.108006	-0.234432	3.67697e-05	NA	-120.437
CoM33AP ~ Ornithischian UpperArm Mass % OLS	0.0144157	1.80004	0.0231577	0.00567367	2.56361	1.03647	0.000150976	0.60246	-113.828
CoM33AP ~ Ornithischian UpperArm Mass % PGLS	0.0209973	1.79127	0.0388425	0.00315209	2.69056	0.891972	0.000705028	NA	-113.828
CoM33AP ~ Ornithischian Forearm Mass % OLS	0.0122172	3.75849	0.0231055	0.0013289	5.58199	1.93498	0.000523999	0.53353	-111.11
CoM33AP ~ Ornithischian Forearm Mass % PGLS	0.0211169	3.13473	0.0413614	0.000872328	5.05067	1.21879	0.00330843	NA	-110.64
CoM33AP ~ Ornithischian Hand Mass % OLS	0.0164446	6.89285	0.0272357	0.00565342	10.9678	2.81787	0.00259696	0.428543	-107.659
CoM33AP ~ Ornithischian Hand Mass % PGLS	0.0341354	2.03963	0.0584506	0.00982022	5.96389	-1.88463	0.285388	NA	-101.884
CoM33AP ~ Ornithischian Forelimb Mass % OLS	0.0120925	1.14485	0.0213457	0.00283931	1.60975	0.679958	9.81427e-05	0.623982	-114.774
CoM33AP ~ Ornithischian Forelimb Mass % PGLS	0.0173014	1.16226	0.0357341	-0.00113137	1.72551	0.599007	0.000518772	NA	-114.629
CoM33AP ~ Ornithischian Thigh Mass % OLS	0.0504198	-0.247921	0.0657323	0.0351072	-0.0415175	-0.454324	0.0217541	0.257697	-103.212
CoM33AP ~ Ornithischian Thigh Mass % PGLS	0.0570122	-0.266815	0.0785044	0.03552	-0.0757362	-0.457894	0.00941667	NA	-108.436
CoM33AP ~ Ornithischian Shank Mass % OLS	0.0476877	-0.406286	0.059746	0.0356294	-0.100286	-0.712286	0.0126686	0.304616	-104.322
CoM33AP ~ Ornithischian Shank Mass % PGLS	0.0515639	-0.352294	0.0711249	0.0320029	-0.0997789	-0.604808	0.00946664	NA	-108.425
CoM33AP ~ Ornithischian Foot Mass % OLS	0.0417706	-0.963745	0.050831	0.0327102	-0.136349	-1.79114	0.0253564	0.243992	-102.901
CoM33AP ~ Ornithischian Foot Mass % PGLS	0.0452161	-0.748633	0.0647737	0.0256585	-0.0830622	-1.4142	0.0299739	NA	-106.061
CoM33AP ~ Ornithischian Hindlimb Mass % OLS	0.0510855	-0.156671	0.0647955	0.0373755	-0.0450583	-0.268283	0.00912151	0.331986	-105.005
CoM33AP ~ Ornithischian Hindlimb Mass % PGLS	0.0595014	-0.188532	0.0778335	0.0411694	-0.0909412	-0.286122	0.000912965	NA	-113.403
CoM33AP ~ Ornithischians No Bipeds UpperArm Mass % OLS	0.0179422	1.59919	0.0277808	0.00810363	2.39215	0.806243	0.000996885	0.609165	-90.1802
CoM33AP ~ Ornithischians No Bipeds UpperArm Mass % PGLS	0.0213399	1.47498	0.0385623	0.00411745	2.48534	0.464622	0.00825944	NA	-91.1019
CoM33AP ~ Ornithischians No Bipeds Forearm Mass % OLS	0.0154928	3.41893	0.0309056	8.00127e-05	5.83387	1.00399	0.00981931	0.420559	-85.0611
CoM33AP ~ Ornithischians No Bipeds Forearm Mass % PGLS	0.0248965	2.10781	0.0465443	0.00324868	4.53947	-0.323853	0.0828413	NA	-86.2127
CoM33AP ~ Ornithischians No Bipeds Hand Mass % OLS	0.0206376	5.51465	0.0413023	-2.6968e-05	12.4934	-1.46409	0.109862	0.144381	-79.9942
CoM33AP ~ Ornithischians No Bipeds Hand Mass % PGLS	0.0431753	-1.78101	0.0640742	0.0222763	2.09992	-5.66194	0.334168	NA	-83.6496
CoM33AP ~ Ornithischians No Bipeds Forelimb Mass % OLS	0.0144439	1.07006	0.0264928	0.00239497	1.62837	0.511754	0.00144016	0.583264	-89.346
CoM33AP ~ Ornithischians No Bipeds Forelimb Mass % PGLS	0.0174688	1.00185	0.03918	-0.00424235	1.81734	0.186357	0.0205112	NA	-89.1218
CoM33AP ~ Ornithischians No Bipeds Thigh Mass % OLS	0.0494617	-0.196647	0.0643605	0.0345628	0.0144491	-0.407744	0.0649385	0.210727	-81.0435
CoM33AP ~ Ornithischians No Bipeds Thigh Mass % PGLS	0.0508546	-0.197745	0.069616	0.0320933	-0.0190726	-0.376417	0.0330602	NA	-88.105
CoM33AP ~ Ornithischians No Bipeds Shank Mass % OLS	0.0458566	-0.297697	0.0594999	0.0322133	0.0980856	-0.693479	0.126039	0.126685	-79.7281
CoM33AP ~ Ornithischians No Bipeds Shank Mass % PGLS	0.0451756	-0.222264	0.0636864	0.0266649	0.0575249	-0.502053	0.108198	NA	-85.6846
CoM33AP ~ Ornithischians No Bipeds Foot Mass % OLS	0.04022	-0.532689	0.0503705	0.0300696	0.641094	-1.70647	0.33933	-0.000190516	-77.9646
CoM33AP ~ Ornithischians No Bipeds Foot Mass % PGLS	0.0404219	-0.339152	0.0587473	0.0220965	0.420779	-1.09908	0.347072	NA	-83.5896
CoM33AP ~ Ornithischians No Bipeds Hindlimb Mass % OLS	0.0495613	-0.124973	0.0644765	0.0346461	0.00836144	-0.258306	0.0635401	0.213414	-81.0878
CoM33AP ~ Ornithischians No Bipeds Hindlimb Mass % PGLS	0.0551373	-0.162268	0.0727275	0.0375471	-0.0512807	-0.273254	0.0081891	NA	-91.1207
CoMGADV ~ Theropod Head Mass % OLS	0.182308	25.0628	1.07998	-0.715361	47.6227	2.50286	0.0319059	0.237705	42.5059
CoMGADV ~ Theropod Head Mass % PGLS	0.141455	23.7653	1.37261	-1.0897	40.6234	6.90717	0.00911568	NA	37.9824
CoMGADV ~ Theropod Neck Mass % OLS	-0.188728	48.0469	0.605006	-0.982461	75.3965	20.6972	0.00207858	0.468028	36.75
CoMGADV ~ Theropod Neck Mass % PGLS	-0.0996484	37.5946	1.00504	-1.20433	57.5867	17.6025	0.00123312	NA	33.6878
CoMGADV ~ Theropod Torso Mass % OLS	5.1933	-6.33663	8.4833	1.9033	-1.31565	-11.3576	0.0170288	0.296656	41.2181
CoMGADV ~ Theropod Torso Mass % PGLS	4.1995	-5.28232	7.25949	1.13951	-1.00475	-9.55988	0.0190822	NA	39.5249
CoMGADV ~ Theropod Tail Mass % OLS	1.92752	-8.07494	3.09677	0.75827	1.20972	-17.3596	0.0828645	0.153067	40.0038
CoMGADV ~ Theropod Tail Mass % PGLS	1.47541	-5.63139	3.4408	-0.489975	4.19284	-15.4556	0.237481	NA	42.3266
CoMGADV ~ Theropod UpperArm Mass % OLS	0.5568	39.9375	0.930407	0.183194	57.6601	22.2149	0.000265477	0.598502	32.2478
CoMGADV ~ Theropod UpperArm Mass % PGLS	0.509693	36.0079	1.57411	-0.554724	56.8086	15.2071	0.00231783	NA	32.2478
CoMGADV ~ Theropod Forearm Mass % OLS	0.638992	49.2463	0.993587	0.284397	71.2745	27.2182	0.000285285	0.594497	32.4066
CoMGADV ~ Theropod Forearm Mass % PGLS	0.596489	43.5335	1.64794	-0.454966	68.3006	18.7663	0.00207026	NA	34.8126
CoMGADV ~ Theropod Hand Mass % OLS	0.304103	129.342	0.576214	0.0319929	161.67	97.015	5.99633e-07	0.828844	18.6057
CoMGADV ~ Theropod Hand Mass % PGLS	0.22925	134.769	0.908442	-0.449942	173.26	96.2772	2.83783e-06	NA	20.1834
CoMGADV ~ Theropod Forelimb Mass % OLS	0.524901	19.8034	0.866993	0.18281	27.4365	12.1702	6.97395e-05	0.666389	29.2841
CoMGADV ~ Theropod Forelimb Mass % PGLS	0.492472	18.4042	1.46895	-0.484003	27.4564	9.35205	0.000652475	NA	32.2972
CoMGADV ~ Theropod Thigh Mass % OLS	-0.284457	15.5491	0.823755	-1.39267	27.4634	3.63474	0.0142053	0.313029	40.8412
CoMGADV ~ Theropod Thigh Mass % PGLS	-0.359787	12.7349	1.25003	-1.96961	24.4003	1.06951	0.0345228	NA	40.7366
CoMGADV ~ Theropod Shank Mass % OLS	0.473682	13.0296	1.71775	-0.770386	38.2242	-12.1649	0.286035	0.0151227	46.6048
CoMGADV ~ Theropod Shank Mass % PGLS	0.500553	5.02677	2.32633	-1.32523	28.3848	-18.3313	0.65148	NA	45.7821
CoMGADV ~ Theropod Foot Mass % OLS	0.222332	49.986	1.25965	-0.814987	105.61	-5.6381	0.0744705	0.153252	44.187
CoMGADV ~ Theropod Foot Mass % PGLS	0.359936	20.1564	2.20079	-1.48092	80.8298	-40.517	0.487847	NA	45.4538
CoMGADV ~ Theropod Hindlimb Mass % OLS	-0.0853107	7.70944	1.11302	-1.28364	15.2028	0.216077	0.0445428	0.205055	43.1769
CoMGADV ~ Theropod Hindlimb Mass % PGLS	-0.122891	5.69383	1.66834	-1.91412	13.3827	-1.99499	0.134544	NA	43.3729
CoMGADV ~ Sauropodomorph Head Mass % OLS	0.32484	-13.5141	0.451479	0.198202	19.6055	-46.6336	0.40128	-0.0145918	-22.83
CoMGADV ~ Sauropodomorph Head Mass % PGLS	0.385361	-17.6756	0.747714	0.023009	6.14857	-41.4997	0.135934	NA	-14.9397
CoMGADV ~ Sauropodomorph Neck Mass % OLS	0.316712	-0.965415	0.444672	0.188751	1.93498	-3.86581	0.492018	-0.0289727	-22.5626
CoMGADV ~ Sauropodomorph Neck Mass % PGLS	0.333382	0.495838	0.742777	-0.0760123	3.33985	-2.34817	0.717536	NA	-12.532
CoMGADV ~ Sauropodomorph Torso Mass % OLS	-0.0338834	0.420028	0.858136	-0.925903	1.61741	-0.777354	0.469338	-0.0257727	-22.6218
CoMGADV ~ Sauropodomorph Torso Mass % PGLS	0.0106798	0.464908	1.03163	-1.01027	1.7335	-0.803688	0.450026	NA	-13.0381
CoMGADV ~ Sauropodomorph Tail Mass % OLS	0.308652	-0.296939	0.457468	0.159837	1.05517	-1.64905	0.648997	-0.0456189	-22.2577
CoMGADV ~ Sauropodomorph Tail Mass % PGLS	0.429545	-0.653403	0.842429	0.0166613	0.889523	-2.19633	0.38408	NA	-13.2533
CoMGADV ~ Sauropodomorph UpperArm Mass % OLS	0.217014	5.08968	0.429352	0.0046761	22.0656	-11.8862	0.535437	-0.0344749	-22.4613
CoMGADV ~ Sauropodomorph UpperArm Mass % PGLS	0.284158	9.25819	0.660016	-0.0917009	22.0712	-3.55477	0.145776	NA	-22.4613
CoMGADV ~ Sauropodomorph Forearm Mass % OLS	0.290835	-1.68888	0.415727	0.165943	13.4396	-16.8174	0.816611	-0.0553796	-22.0812
CoMGADV ~ Sauropodomorph Forearm Mass % PGLS	0.357188	1.36025	0.741995	-0.0276192	11.851	-9.13054	0.787717	NA	-12.4649
CoMGADV ~ Sauropodomorph Hand Mass % OLS	0.385265	-26.5481	0.471851	0.298678	-8.25874	-44.8375	0.00704796	0.31764	-30.367
CoMGADV ~ Sauropodomorph Hand Mass % PGLS	0.399937	-26.2021	0.716691	0.0831844	-7.15754	-45.2467	0.00990471	NA	-20.03
CoMGADV ~ Sauropodomorph Forelimb Mass % OLS	0.32783	-2.10794	0.502758	0.152902	4.95897	-9.17486	0.537504	-0.0347178	-22.4568
CoMGADV ~ Sauropodomorph Forelimb Mass % PGLS	0.353734	0.425738	0.743267	-0.0357986	6.01355	-5.16208	0.874187	NA	-12.4103
CoMGADV ~ Sauropodomorph Thigh Mass % OLS	0.274312	0.0690326	0.550787	-0.00216332	4.62505	-4.48698	0.97487	-0.0587599	-22.0204
CoMGADV ~ Sauropodomorph Thigh Mass % PGLS	0.376957	-0.350271	0.846636	-0.0927222	4.63766	-5.3382	0.88396	NA	-12.4059
CoMGADV ~ Sauropodomorph Shank Mass % OLS	0.265876	0.528286	0.448347	0.0834052	7.83669	-6.78012	0.880582	-0.0573769	-22.0452
CoMGADV ~ Sauropodomorph Shank Mass % PGLS	0.446237	-4.12117	0.868601	0.0238723	4.91968	-13.162	0.349664	NA	-13.388
CoMGADV ~ Sauropodomorph Foot Mass % OLS	0.214715	12.7937	0.329627	0.0998028	33.16	-7.5726	0.202594	0.0403347	-23.8875
CoMGADV ~ Sauropodomorph Foot Mass % PGLS	0.368163	-1.54832	0.78962	-0.0532946	24.6905	-27.7872	0.902382	NA	-12.3987
CoMGADV ~ Sauropodomorph Hindlimb Mass % OLS	0.248902	0.334965	0.506098	-0.00829317	3.18261	-2.51268	0.806972	-0.0550013	-22.088
CoMGADV ~ Sauropodomorph Hindlimb Mass % PGLS	0.416962	-0.720266	0.887056	-0.0531326	2.61084	-4.05137	0.654025	NA	-12.6126
CoMGADV ~ Sauropodomorphs No Bipeds UpperArm Mass % OLS	0.178382	6.95702	0.391383	-0.0346199	23.7504	-9.83637	0.391169	-0.0139619	-20.5389
CoMGADV ~ Sauropodomorphs No Bipeds UpperArm Mass % PGLS	0.213078	9.0898	0.657254	-0.231098	22.6376	-4.45802	0.173194	NA	-12.9077
CoMGADV ~ Sauropodomorphs No Bipeds Forearm Mass % OLS	0.245783	2.2579	0.38144	0.110127	17.9871	-13.4713	0.763835	-0.0600508	-19.7832
CoMGADV ~ Sauropodomorphs No Bipeds Forearm Mass % PGLS	0.280087	1.39413	0.740008	-0.179833	12.4621	-9.67385	0.791988	NA	-10.8164
CoMGADV ~ Sauropodomorphs No Bipeds Hand Mass % OLS	0.363956	-23.2602	0.465376	0.262536	-2.89095	-43.6295	0.0279063	0.235334	-25.336
CoMGADV ~ Sauropodomorphs No Bipeds Hand Mass % PGLS	0.369883	-25.4957	0.759269	-0.0195033	-4.61734	-46.3741	0.0199862	NA	-17.0708
CoMGADV ~ Sauropodomorphs No Bipeds Forelimb Mass % OLS	0.273666	-0.426107	0.464138	0.0831947	7.02401	-7.87622	0.90459	-0.0656109	-19.6943
CoMGADV ~ Sauropodomorphs No Bipeds Forelimb Mass % PGLS	0.275233	0.510076	0.740894	-0.190428	6.41074	-5.39058	0.856285	NA	-10.7733
CoMGADV ~ Sauropodomorphs No Bipeds Thigh Mass % OLS	0.315079	-0.887971	0.591544	0.0386142	3.7453	-5.52124	0.688683	-0.0549311	-19.8655
CoMGADV ~ Sauropodomorphs No Bipeds Thigh Mass % PGLS	0.313417	-0.688194	0.836423	-0.209589	4.64709	-6.02348	0.787118	NA	-10.8203
CoMGADV ~ Sauropodomorphs No Bipeds Shank Mass % OLS	0.410606	-6.73625	0.623408	0.197803	2.66367	-16.1362	0.147457	0.076912	-22.1351
CoMGADV ~ Sauropodomorphs No Bipeds Shank Mass % PGLS	0.363676	-6.68542	0.814255	-0.0869024	3.40827	-16.7791	0.178434	NA	-12.8556
CoMGADV ~ Sauropodomorphs No Bipeds Foot Mass % OLS	0.240686	5.078	0.370405	0.110968	31.0133	-20.8573	0.682351	-0.054424	-19.8737
CoMGADV ~ Sauropodomorphs No Bipeds Foot Mass % PGLS	0.299927	-4.00426	0.778278	-0.178423	24.4781	-32.4866	0.768553	NA	-10.8363
CoMGADV ~ Sauropodomorphs No Bipeds Hindlimb Mass % OLS	0.353689	-1.06803	0.632697	0.0746798	2.1564	-4.29246	0.491007	-0.0323619	-20.2332
CoMGADV ~ Sauropodomorphs No Bipeds Hindlimb Mass % PGLS	0.357062	-1.18971	0.86662	-0.152496	2.4523	-4.83172	0.496911	NA	-11.2756
CoMGADV ~ Ornithischians Head Mass % OLS	0.381826	0.85073	0.465873	0.297779	1.96971	-0.268249	0.125956	0.0922486	-15.1223
CoMGADV ~ Ornithischians Head Mass % PGLS	0.311707	0.964187	0.587801	0.0356126	2.41599	-0.487616	0.177331	NA	-16.2782
CoMGADV ~ Ornithischians Neck Mass % OLS	0.35696	3.66397	0.601706	0.112214	17.3288	-10.0008	0.576118	-0.0439351	-12.746
CoMGADV ~ Ornithischians Neck Mass % PGLS	0.194431	10.5941	0.509446	-0.120584	22.4829	-1.29462	0.0769225	NA	-17.8104
CoMGADV ~ Ornithischians Torso Mass % OLS	1.24511	-1.1777	1.56224	0.927967	-0.729189	-1.62621	5.09589e-05	0.654606	-31.5491
CoMGADV ~ Ornithischians Torso Mass % PGLS	0.94838	-0.804156	1.40013	0.49663	-0.264911	-1.3434	0.0062315	NA	-22.9007
CoMGADV ~ Ornithischians Tail Mass % OLS	0.297749	1.16944	0.455656	0.139841	2.5436	-0.204717	0.0897432	0.125219	-15.7512
CoMGADV ~ Ornithischians Tail Mass % PGLS	0.254273	1.3187	0.518759	-0.0102141	2.56294	0.0744613	0.0392035	NA	-19.1246
CoMGADV ~ Ornithischians UpperArm Mass % OLS	0.451446	-3.07082	0.623122	0.27977	11.9242	-18.0658	0.668693	-0.0532878	-12.5944
CoMGADV ~ Ornithischians UpperArm Mass % PGLS	0.471444	-10.5305	0.787295	0.155593	5.38654	-26.4475	0.178897	NA	-12.5944
CoMGADV ~ Ornithischians Forearm Mass % OLS	0.447843	-5.08629	0.645783	0.249902	28.0636	-38.2362	0.748161	-0.0591151	-12.5006
CoMGADV ~ Ornithischians Forearm Mass % PGLS	0.407318	-7.92402	0.750061	0.0645751	24.5131	-40.3611	0.610184	NA	-14.4511
CoMGADV ~ Ornithischians Hand Mass % OLS	0.529809	-45.686	0.694748	0.36487	16.5989	-107.971	0.138802	0.0827939	-14.9461
CoMGADV ~ Ornithischians Hand Mass % PGLS	0.427653	-23.5369	0.73851	0.116796	26.6327	-73.7065	0.333187	NA	-15.2437
CoMGADV ~ Ornithischians Forelimb Mass % OLS	0.465747	-2.51729	0.651739	0.279754	6.82728	-11.8619	0.574356	-0.0437267	-12.7494
CoMGADV ~ Ornithischians Forelimb Mass % PGLS	0.480561	-6.1882	0.816633	0.144488	4.08123	-16.4576	0.218492	NA	-15.9204
CoMGADV ~ Ornithischians Thigh Mass % OLS	0.196357	3.19013	0.375461	0.0172526	5.60433	0.77592	0.013019	0.302304	-19.5965
CoMGADV ~ Ornithischians Thigh Mass % PGLS	0.288247	1.11998	0.625282	-0.0487874	4.11642	-1.87646	0.438069	NA	-14.8511
CoMGADV ~ Ornithischians Shank Mass % OLS	0.173799	6.83181	0.276332	0.0712659	9.43376	4.22986	5.09901e-05	0.654578	-31.5478
CoMGADV ~ Ornithischians Shank Mass % PGLS	0.177945	5.55117	0.382901	-0.0270107	8.19697	2.90538	0.000447596	NA	-28.5502
CoMGADV ~ Ornithischians Foot Mass % OLS	0.249721	18.8165	0.312966	0.186477	24.592	13.041	4.69884e-06	0.746924	-36.8361
CoMGADV ~ Ornithischians Foot Mass % PGLS	0.2597	14.4405	0.434992	0.0844077	20.4059	8.47503	0.000116427	NA	-31.4962
CoMGADV ~ Ornithischians Hindlimb Mass % OLS	0.147052	2.37021	0.281265	0.0128391	3.46284	1.27759	0.000331051	0.560183	-27.4407
CoMGADV ~ Ornithischians Hindlimb Mass % PGLS	0.15505	1.98071	0.42606	-0.11596	3.42343	0.537993	0.0104239	NA	-21.8243
CoMGADV ~ Ornithischians No Bipeds UpperArm Mass % OLS	0.284107	7.74882	0.474274	0.0939398	23.0755	-7.57786	0.289535	0.0194678	-13.1789
CoMGADV ~ Ornithischians No Bipeds UpperArm Mass % PGLS	0.398402	-1.46499	0.713963	0.0828405	17.0475	-19.9774	0.864892	NA	-15.4903
CoMGADV ~ Ornithischians No Bipeds Forearm Mass % OLS	0.185492	30.7385	0.408317	-0.0373331	65.6516	-4.17457	0.0787339	0.186723	-15.6102
CoMGADV ~ Ornithischians No Bipeds Forearm Mass % PGLS	0.238555	23.413	0.53718	-0.0600706	56.9571	-10.1311	0.15273	NA	-17.9813
CoMGADV ~ Ornithischians No Bipeds Hand Mass % OLS	0.263643	38.4352	0.538184	-0.0108978	131.152	-54.2811	0.381114	-0.0141564	-12.7406
CoMGADV ~ Ornithischians No Bipeds Hand Mass % PGLS	0.316684	21.711	0.593925	0.0394428	73.1947	-29.7726	0.373237	NA	-16.4347
CoMGADV ~ Ornithischians No Bipeds Forelimb Mass % OLS	0.242364	6.39209	0.461936	0.0227923	16.5664	-3.78217	0.194154	0.0706405	-13.8757
CoMGADV ~ Ornithischians No Bipeds Forelimb Mass % PGLS	0.302141	3.93439	0.664679	-0.0603981	17.5517	-9.68288	0.537832	NA	-15.9238
CoMGADV ~ Ornithischians No Bipeds Thigh Mass % OLS	0.2221	2.28489	0.407126	0.0370728	4.90647	-0.336694	0.0813859	0.182556	-15.5438
CoMGADV ~ Ornithischians No Bipeds Thigh Mass % PGLS	0.445742	-0.965968	0.745021	0.146463	1.88419	-3.81613	0.471337	NA	-16.096
CoMGADV ~ Ornithischians No Bipeds Shank Mass % OLS	0.176128	6.23059	0.295751	0.0565045	9.70076	2.76041	0.0022657	0.549155	-23.2796
CoMGADV ~ Ornithischians No Bipeds Shank Mass % PGLS	0.242678	4.20761	0.447406	0.0379498	7.30206	1.11317	0.0122374	NA	-23.1981
CoMGADV ~ Ornithischians No Bipeds Foot Mass % OLS	0.241648	18.5005	0.315556	0.167741	27.0471	9.95395	0.000585927	0.643913	-26.3469
CoMGADV ~ Ornithischians No Bipeds Foot Mass % PGLS	0.296987	11.0607	0.47616	0.117814	18.4908	3.6306	0.00737999	NA	-24.308
CoMGADV ~ Ornithischians No Bipeds Hindlimb Mass % OLS	0.162976	2.00332	0.31734	0.00861275	3.38324	0.623387	0.00852591	0.434225	-20.3276
CoMGADV ~ Ornithischians No Bipeds Hindlimb Mass % PGLS	0.279886	0.956869	0.586783	-0.0270107	2.89327	-0.979527	0.300021	NA	-16.7823
CoM33DV ~ Theropod Head Mass % OLS	0.0101187	0.32146	0.0239371	-0.00369976	0.66874	-0.0258202	0.0670564	0.16395	-91.0557
CoM33DV ~ Theropod Head Mass % PGLS	0.00855544	0.215199	0.0276732	-0.0105623	0.476978	-0.0465807	0.0996798	NA	-95.3004
CoM33DV ~ Theropod Neck Mass % OLS	0.0087442	0.487145	0.0231831	-0.00569468	0.984665	-0.0103745	0.0543268	0.185237	-91.4683
CoM33DV ~ Theropod Neck Mass % PGLS	0.00791747	0.270522	0.0278396	-0.0120047	0.631064	-0.0900208	0.129867	NA	-94.8076
CoM33DV ~ Theropod Torso Mass % OLS	0.0776122	-0.0862266	0.127748	0.0274759	-0.00971173	-0.162742	0.0298784	0.244027	-92.6666
CoM33DV ~ Theropod Torso Mass % PGLS	0.0508428	-0.0562719	0.0952629	0.00642262	0.00582301	-0.118367	0.0723168	NA	-95.9143
CoM33DV ~ Theropod Tail Mass % OLS	0.0336343	-0.115373	0.0506456	0.016623	0.019708	-0.250454	0.0879078	0.146585	-86.9034
CoM33DV ~ Theropod Tail Mass % PGLS	0.0250919	-0.0854363	0.0500141	0.000169717	0.0391404	-0.210013	0.162273	NA	-88.704
CoM33DV ~ Theropod UpperArm Mass % OLS	0.0139019	0.591509	0.0193231	0.00848076	0.848672	0.334347	0.000220183	0.608739	-103.205
CoM33DV ~ Theropod UpperArm Mass % PGLS	0.0107586	0.509783	0.0240718	-0.00255455	0.769948	0.249617	0.000886028	NA	-103.205
CoM33DV ~ Theropod Forearm Mass % OLS	0.0152126	0.71874	0.0204849	0.00994026	1.04627	0.391214	0.000336938	0.58509	-102.266
CoM33DV ~ Theropod Forearm Mass % PGLS	0.0120534	0.595037	0.0257456	-0.00163873	0.917557	0.272516	0.00143181	NA	-104.103
CoM33DV ~ Theropod Hand Mass % OLS	0.0107975	1.80801	0.0157011	0.0058938	2.39057	1.22544	1.08473e-05	0.742745	-109.914
CoM33DV ~ Theropod Hand Mass % PGLS	0.0077285	1.65565	0.0192628	-0.0038058	2.30932	1.00197	8.83143e-05	NA	-110.235
CoM33DV ~ Theropod Forelimb Mass % OLS	0.0135572	0.288672	0.0186767	0.00843765	0.402906	0.174439	9.03067e-05	0.654187	-105.18
CoM33DV ~ Theropod Forelimb Mass % PGLS	0.010643	0.250684	0.0233145	-0.0020285	0.368152	0.133216	0.000430832	NA	-106.73
CoM33DV ~ Theropod Thigh Mass % OLS	0.00301907	0.212203	0.0199259	-0.0138878	0.393967	0.0304383	0.0252729	0.259982	-93.0079
CoM33DV ~ Theropod Thigh Mass % PGLS	0.0018645	0.140433	0.0246567	-0.0209277	0.305594	-0.0247279	0.0896186	NA	-95.5022
CoM33DV ~ Theropod Shank Mass % OLS	0.00993811	0.252617	0.0276203	-0.00774408	0.610712	-0.105478	0.152515	0.0791481	-89.5099
CoM33DV ~ Theropod Shank Mass % PGLS	0.00507794	0.192046	0.0280833	-0.0179275	0.486364	-0.102273	0.183431	NA	-94.187
CoM33DV ~ Theropod Foot Mass % OLS	0.0062979	0.896482	0.0205225	-0.00792671	1.65925	0.133716	0.024464	0.263055	-93.0745
CoM33DV ~ Theropod Foot Mass % PGLS	0.00258027	0.61409	0.0252064	-0.0200459	1.35983	-0.131653	0.099158	NA	-95.3103
CoM33DV ~ Theropod Hindlimb Mass % OLS	0.00388644	0.117553	0.0212661	-0.0134932	0.226231	0.00887524	0.0359629	0.226091	-92.2914
CoM33DV ~ Theropod Hindlimb Mass % PGLS	0.000819758	0.0871626	0.024048	-0.0224085	0.186869	-0.0125441	0.0818137	NA	-95.6764
CoM33DV ~ Sauropodomorph Head Mass % OLS	0.0114401	-0.840002	0.0164106	0.0064697	0.459908	-2.13991	0.190553	0.0455363	-145.868
CoM33DV ~ Sauropodomorph Head Mass % PGLS	0.0134719	-1.30856	0.0277349	-0.000791136	-0.370784	-2.24633	0.00907415	NA	-137.868
CoM33DV ~ Sauropodomorph Neck Mass % OLS	0.0100885	-0.0386728	0.0152681	0.00490887	0.07873	-0.156076	0.496459	-0.0295718	-144.428
CoM33DV ~ Sauropodomorph Neck Mass % PGLS	0.0110717	0.00766045	0.0296485	-0.00750503	0.136711	-0.12139	0.901803	NA	-130.057
CoM33DV ~ Sauropodomorph Torso Mass % OLS	0.0120017	-0.00463671	0.0486328	-0.0246294	0.0445343	-0.0538077	0.844661	-0.056364	-143.94
CoM33DV ~ Sauropodomorph Torso Mass % PGLS	-0.00977791	0.0284114	0.0357111	-0.0552669	0.0849343	-0.0281114	0.30375	NA	-131.257
CoM33DV ~ Sauropodomorph Tail Mass % OLS	0.00776202	0.00777915	0.0138061	0.00171793	0.0626944	-0.0471361	0.768661	-0.0532892	-143.996
CoM33DV ~ Sauropodomorph Tail Mass % PGLS	0.014663	-0.0293513	0.0333383	-0.00401233	0.0404374	-0.09914	0.387281	NA	-130.9
CoM33DV ~ Sauropodomorph UpperArm Mass % OLS	0.00664717	0.15809	0.0152812	-0.00198683	0.848358	-0.532177	0.635114	-0.044478	-144.155
CoM33DV ~ Sauropodomorph UpperArm Mass % PGLS	0.00912302	0.291809	0.0267055	-0.00845947	0.891194	-0.307576	0.31874	NA	-144.155
CoM33DV ~ Sauropodomorph Forearm Mass % OLS	0.0100372	-0.20161	0.0150272	0.00504722	0.402843	-0.806062	0.491141	-0.0288532	-144.442
CoM33DV ~ Sauropodomorph Forearm Mass % PGLS	0.0115147	-0.0911734	0.0288688	-0.00583939	0.381943	-0.564289	0.68939	NA	-130.224
CoM33DV ~ Sauropodomorph Hand Mass % OLS	0.0129993	-1.10441	0.0164478	0.00955085	-0.375991	-1.83282	0.00526053	0.339029	-152.849
CoM33DV ~ Sauropodomorph Hand Mass % PGLS	0.0136303	-1.36324	0.0267531	0.000507549	-0.574241	-2.15224	0.00200178	NA	-141.013
CoM33DV ~ Sauropodomorph Forelimb Mass % OLS	0.0115133	-0.126219	0.0184933	0.00453334	0.155764	-0.408201	0.358206	-0.00604468	-144.867
CoM33DV ~ Sauropodomorph Forelimb Mass % PGLS	0.0120225	-0.0554798	0.0295381	-0.00549316	0.195781	-0.30674	0.647229	NA	-130.281
CoM33DV ~ Sauropodomorph Thigh Mass % OLS	0.00692327	0.0274624	0.018079	-0.00423249	0.211297	-0.156372	0.756463	-0.0526724	-144.007
CoM33DV ~ Sauropodomorph Thigh Mass % PGLS	0.0116855	-0.00430712	0.0329359	-0.00956494	0.22137	-0.229984	0.96835	NA	-130.042
CoM33DV ~ Sauropodomorph Shank Mass % OLS	0.00321936	0.224825	0.0100272	-0.0035885	0.497497	-0.0478456	0.1	0.101179	-147.009
CoM33DV ~ Sauropodomorph Shank Mass % PGLS	0.0143455	-0.135222	0.0336882	-0.00499715	0.278814	-0.549259	0.500086	NA	-130.563
CoM33DV ~ Sauropodomorph Foot Mass % OLS	0.006103	0.492341	0.010776	0.00143	1.32056	-0.335872	0.22674	0.0308528	-145.577
CoM33DV ~ Sauropodomorph Foot Mass % PGLS	0.0145291	-0.473195	0.0331941	-0.00413594	0.688843	-1.63523	0.402216	NA	-130.847
CoM33DV ~ Sauropodomorph Hindlimb Mass % OLS	0.0038206	0.053732	0.0139472	-0.00630598	0.165853	-0.0583886	0.326147	0.00123806	-145.006
CoM33DV ~ Sauropodomorph Hindlimb Mass % PGLS	0.0136828	-0.027278	0.0349781	-0.00761247	0.123621	-0.178177	0.707639	NA	-130.202
CoM33DV ~ Sauropodomorphs No Bipeds UpperArm Mass % OLS	0.00421388	0.274054	0.0113098	-0.00288208	0.833511	-0.285404	0.312974	0.0056028	-136.199
CoM33DV ~ Sauropodomorphs No Bipeds UpperArm Mass % PGLS	0.00460186	0.280368	0.0250309	-0.0158272	0.903475	-0.34274	0.35274	NA	-117.603
CoM33DV ~ Sauropodomorphs No Bipeds Forearm Mass % OLS	0.0071869	0.047996	0.011759	0.00261483	0.578121	-0.482129	0.849567	-0.0640251	-135.049
CoM33DV ~ Sauropodomorphs No Bipeds Forearm Mass % PGLS	0.00677999	-0.0890932	0.0271705	-0.0136105	0.401604	-0.579791	0.704195	NA	-116.76
CoM33DV ~ Sauropodomorphs No Bipeds Hand Mass % OLS	0.0110013	-0.795449	0.0143905	0.00761211	-0.114757	-1.47614	0.0249552	0.245426	-140.891
CoM33DV ~ Sauropodomorphs No Bipeds Hand Mass % PGLS	0.0112493	-1.30738	0.0272115	-0.00471286	-0.451512	-2.16325	0.00531872	NA	-125.679
CoM33DV ~ Sauropodomorphs No Bipeds Forelimb Mass % OLS	0.0079076	-0.0143252	0.0143151	0.00150007	0.236299	-0.264949	0.904652	-0.0656123	-135.023
CoM33DV ~ Sauropodomorphs No Bipeds Forelimb Mass % PGLS	0.0073012	-0.050448	0.0279066	-0.0133042	0.210655	-0.311551	0.686296	NA	-116.782
CoM33DV ~ Sauropodomorphs No Bipeds Thigh Mass % OLS	0.00952704	-0.0337496	0.0188131	0.000240989	0.121875	-0.189374	0.650545	-0.0516862	-135.247
CoM33DV ~ Sauropodomorphs No Bipeds Thigh Mass % PGLS	0.00785672	-0.0246507	0.0311243	-0.0154109	0.212707	-0.262008	0.827797	NA	-116.646
CoM33DV ~ Sauropodomorphs No Bipeds Shank Mass % OLS	0.00912553	-0.0716195	0.016769	0.00148206	0.266008	-0.409247	0.657641	-0.0523252	-135.237
CoM33DV ~ Sauropodomorphs No Bipeds Shank Mass % PGLS	0.0100267	-0.269457	0.0302895	-0.0102362	0.184464	-0.723379	0.225076	NA	-118.315
CoM33DV ~ Sauropodomorphs No Bipeds Foot Mass % OLS	0.00844047	-0.197711	0.0127956	0.00408531	0.67304	-1.06846	0.635402	-0.0502672	-135.27
CoM33DV ~ Sauropodomorphs No Bipeds Foot Mass % PGLS	0.00973056	-0.649071	0.0301951	-0.010734	0.569444	-1.86759	0.274038	NA	-117.992
CoM33DV ~ Sauropodomorphs No Bipeds Hindlimb Mass % OLS	0.00987465	-0.0273594	0.0193259	0.000423418	0.0818659	-0.136585	0.601235	-0.0467746	-135.326
CoM33DV ~ Sauropodomorphs No Bipeds Hindlimb Mass % PGLS	0.0101873	-0.0546564	0.0328116	-0.0124371	0.107049	-0.216361	0.482337	NA	-117.169
CoM33DV ~ Ornithischians Head Mass % OLS	0.0165949	0.0764907	0.0211139	0.0120759	0.136655	0.0163263	0.016137	0.2839	-114.507
CoM33DV ~ Ornithischians Head Mass % PGLS	0.0148087	0.0925583	0.0278259	0.00179151	0.161007	0.0241093	0.0113987	NA	-120.13
CoM33DV ~ Ornithischians Neck Mass % OLS	0.0229498	-0.172853	0.0378289	0.0080706	0.657889	-1.0036	0.663739	-0.0528611	-107.955
CoM33DV ~ Ornithischians Neck Mass % PGLS	0.0145755	0.309311	0.0334099	-0.0042588	1.02012	-0.401501	0.36835	NA	-113.586
CoM33DV ~ Ornithischians Torso Mass % OLS	0.0726369	-0.0751055	0.089491	0.0557828	-0.0512698	-0.0989411	6.91232e-06	0.733805	-131.33
CoM33DV ~ Ornithischians Torso Mass % PGLS	0.0612228	-0.0571173	0.0798552	0.0425904	-0.0348763	-0.0793584	6.41318e-05	NA	-131.3
CoM33DV ~ Ornithischians Tail Mass % OLS	0.0164484	0.0340161	0.0267824	0.00611435	0.123946	-0.0559138	0.432711	-0.0223645	-108.454
CoM33DV ~ Ornithischians Tail Mass % PGLS	0.0133212	0.0761253	0.0276859	-0.00104356	0.143702	0.00854854	0.029762	NA	-118.167
CoM33DV ~ Ornithischians UpperArm Mass % OLS	0.0175266	0.238057	0.0278769	0.00717633	1.1421	-0.665984	0.582905	-0.0447261	-108.087
CoM33DV ~ Ornithischians UpperArm Mass % PGLS	0.0230666	-0.345379	0.0412335	0.00489972	0.570123	-1.26088	0.433897	NA	-108.087
CoM33DV ~ Ornithischians Forearm Mass % OLS	0.0141603	1.05143	0.0256784	0.00264222	2.98042	-0.877553	0.263474	0.0213921	-109.198
CoM33DV ~ Ornithischians Forearm Mass % PGLS	0.01631	0.510826	0.0351667	-0.00254667	2.29542	-1.27376	0.550919	NA	-113.055
CoM33DV ~ Ornithischians Hand Mass % OLS	0.0204361	-0.183543	0.0312004	0.00967185	3.88129	-4.24838	0.924602	-0.0660084	-107.744
CoM33DV ~ Ornithischians Hand Mass % PGLS	0.0166464	0.948611	0.0340703	-0.000777466	3.76068	-1.86345	0.483184	NA	-113.214
CoM33DV ~ Ornithischians Forelimb Mass % OLS	0.0167973	0.174446	0.028018	0.00557648	0.738196	-0.389304	0.519539	-0.0366044	-108.219
CoM33DV ~ Ornithischians Forelimb Mass % PGLS	0.0202497	-0.0437171	0.0397781	0.000721253	0.553015	-0.64045	0.877996	NA	-112.666
CoM33DV ~ Ornithischians Thigh Mass % OLS	0.00377785	0.231694	0.0132772	-0.00572149	0.359739	0.103649	0.00155222	0.464434	-119.446
CoM33DV ~ Ornithischians Thigh Mass % PGLS	0.0131618	0.0979987	0.0311604	-0.00483685	0.258017	-0.06202	0.211445	NA	-114.467
CoM33DV ~ Ornithischians Shank Mass % OLS	0.00524846	0.409782	0.0115725	-0.00107557	0.570265	0.249299	6.80147e-05	0.641423	-126.266
CoM33DV ~ Ornithischians Shank Mass % PGLS	0.0079402	0.350264	0.0166386	-0.000758148	0.462552	0.237976	7.75824e-06	NA	-135.979
CoM33DV ~ Ornithischians Foot Mass % OLS	0.0104927	1.05219	0.0151373	0.00584806	1.47634	0.628046	9.11836e-05	0.627544	-125.62
CoM33DV ~ Ornithischians Foot Mass % PGLS	0.013503	0.852634	0.0218494	0.00515662	1.13667	0.568594	1.19793e-05	NA	-135.013
CoM33DV ~ Ornithischians Hindlimb Mass % OLS	0.00231764	0.153704	0.0095378	-0.00490252	0.212483	0.0949246	5.32061e-05	0.652665	-126.807
CoM33DV ~ Ornithischians Hindlimb Mass % PGLS	0.00571005	0.132589	0.0185029	-0.00708282	0.200691	0.0644859	0.000855638	NA	-125.635
CoM33DV ~ Ornithischians No Bipeds UpperArm Mass % OLS	0.0135204	0.470052	0.0285313	-0.00149057	1.67987	-0.739768	0.410707	-0.0229061	-79.1961
CoM33DV ~ Ornithischians No Bipeds UpperArm Mass % PGLS	0.0256762	-0.502501	0.0483398	0.00301259	0.827065	-1.83207	0.423186	NA	-83.9636
CoM33DV ~ Ornithischians No Bipeds Forearm Mass % OLS	0.00454712	2.35332	0.0218225	-0.0127283	5.06009	-0.353456	0.0820418	0.181545	-82.0949
CoM33DV ~ Ornithischians No Bipeds Forearm Mass % PGLS	0.0122391	1.27679	0.0353753	-0.0108972	3.87565	-1.32207	0.302691	NA	-84.4838
CoM33DV ~ Ornithischians No Bipeds Hand Mass % OLS	0.0123415	2.30969	0.033874	-0.00919103	9.58154	-4.96215	0.499018	-0.0445036	-78.9245
CoM33DV ~ Ornithischians No Bipeds Hand Mass % PGLS	0.012198	2.613	0.0313282	-0.00693219	6.16548	-0.939484	0.133755	NA	-85.9488
CoM33DV ~ Ornithischians No Bipeds Forelimb Mass % OLS	0.0102483	0.423782	0.0276027	-0.0071061	1.22793	-0.380364	0.270642	0.0279776	-79.8594
CoM33DV ~ Ornithischians No Bipeds Forelimb Mass % PGLS	0.0185557	0.0742605	0.0458196	-0.00870816	1.09832	-0.949794	0.876084	NA	-83.2006
CoM33DV ~ Ornithischians No Bipeds Thigh Mass % OLS	0.00374056	0.229349	0.01629	-0.00880885	0.407157	0.0515406	0.0161113	0.370402	-85.5053
CoM33DV ~ Ornithischians No Bipeds Thigh Mass % PGLS	0.0170771	0.0452896	0.0395388	-0.00538464	0.259202	-0.168622	0.650311	NA	-83.4247
CoM33DV ~ Ornithischians No Bipeds Shank Mass % OLS	0.00180227	0.540982	0.0091269	-0.00552237	0.753464	0.3285	0.000159419	0.716994	-95.9003
CoM33DV ~ Ornithischians No Bipeds Shank Mass % PGLS	0.00627408	0.41634	0.0153083	-0.00276014	0.552891	0.279788	3.32792e-05	NA	-104.335
CoM33DV ~ Ornithischians No Bipeds Foot Mass % OLS	0.00836119	1.4844	0.0135941	0.0031283	2.08952	0.879274	0.000216951	0.701124	-95.191
CoM33DV ~ Ornithischians No Bipeds Foot Mass % PGLS	0.0124215	0.993841	0.0221103	0.00273268	1.39562	0.592058	0.000202578	NA	-100.16
CoM33DV ~ Ornithischians No Bipeds Hindlimb Mass % OLS	-0.000432484	0.184334	0.00890352	-0.00976848	0.267793	0.100875	0.000501642	0.6535	-93.2689
CoM33DV ~ Ornithischians No Bipeds Hindlimb Mass % PGLS	0.00304658	0.1594	0.0200545	-0.0139613	0.266713	0.0520869	0.00747469	NA	-91.9959

[truncated: 16 more sheets: Bird allo - Raw CoM ~ Mass, Bird allo - SegLengths ~ Mass, Bird allo - SegMasses ~ Mass, Bird iso - CoM ~ Segment Mass%, Bird iso - Raw CoM ~ Mass, Bird iso - SegLengths ~ Mass, Bird iso- SegMasses ~ Mass, NAS allo - CoM ~ Segment Mass%, NAS allo - Raw CoM ~ Mass, NAS allo - SegLengths ~ Mass, NAS allo - SegMasses ~ Mass, NAS iso - CoM ~ Segment Mass%, NAS iso - Raw CoM ~ Mass, NAS iso - SegLengths ~ Mass, NAS iso - SegMasses ~ Mass, Additional CoM regressions]
